# Supplementary material for: Computational stabilization of T cell receptors allows pairing with antibodies to form bispecifics
Source: Nat Commun. 2020 May 11;11:2330. doi: 10.1038/s41467-020-16231-7 (PMC7214467; doi:10.1038/s41467-020-16231-7)
Supplement: Supplementary file 5 — Source Data [file 41467_2020_16231_MOESM5_ESM.xlsx]

## Sheet: Fig1a_c
Differential Scanning Fluorimetry
Temp °C	CaCb_WT_27974s1	CaCb_4mut_28476s2	CaCb_7mut_29170S7	29642-s2_VaVb_WT	1G4_FullLength_TCR_WT_28820s1
24.63	-0.099436	0.011246
25.182	-0.099436	0.011246
25.734	-0.02069	0.022047
26.285	0.025816	0.03565
26.837	-0.0033482	0.046906
27.389	-0.079535	0.047699
27.941	-0.15072	0.037396
28.493	-0.19999	0.026182
29.044	-0.23414	0.019855
29.596	-0.19176	0.0043132
30.148	-0.0069456	-0.02803
30.7	0.2553	-0.048011
31.252	0.45779	-0.016637
31.804	0.53095	0.060325
32.355	0.52968	0.13174
32.907	0.52892	0.16564
33.459	0.52255	0.17507
34.011	0.49946	0.17907
34.563	0.48403	0.1767
35.114	0.48477	0.1599
35.666	0.47881	0.13842
36.218	0.44787	0.13281
36.77	0.41949	0.14445
37.322	0.4231	0.15131
37.873	0.42587	0.1474
38.425	0.39122	0.14223
38.977	0.33565	0.13672
39.529	0.29163	0.13141
40.081	0.26434	0.12475
40.633	0.23594	0.11738
41.184	0.20392	0.11444
41.736	0.17816	0.11382
42.288	0.14372	0.1095
42.84	0.075189	0.1019
43.392	-0.007559	0.093624
43.943	-0.063311	0.082801
44.495	-0.10219	0.071161
45.047	-0.15635	0.0617
45.599	-0.22539	0.054752
46.151	-0.29522	0.050803
46.702	-0.35973	0.051063
47.254	-0.42892	0.048576
47.806	-0.50765	0.037368
48.358	-0.57857	0.024923
48.91	-0.63747	0.017058
49.461	-0.71699	0.01205
50.013	-0.81016	0.0013466
50.565	-0.89419	-0.020598
51.117	-0.97998	-0.048692
51.669	-1.0684	-0.078335
52.221	-1.1654	-0.11616
52.772	-1.2713	-0.16462
53.324	-1.3569	-0.22159
53.876	-1.4108	-0.28824
54.428	-1.4565	-0.3676
54.98	-1.4771	-0.46458
55.531	-1.4315	-0.57879
56.083	-1.3446	-0.71075
56.635	-1.29	-0.86138
57.187	-1.2625	-1.035
57.739	-1.1834	-1.2387
58.29	-1.0322	-1.4645
58.842	-0.88125	-1.7031
59.394	-0.75705	-1.9623
59.946	-0.62635	-2.2448
60.498	-0.47874	-2.5255
61.05	-0.31039	-2.7788
61.601	-0.1344	-3.0124
62.153	0.029835	-3.2407
62.705	0.19049	-3.4308
63.257	0.34817	-3.566
63.809	0.46436	-3.6521
64.36	0.53206	-3.6489
64.912	0.5804	-3.5418
65.464	0.62171	-3.3254
66.016	0.65179	-2.9785
66.568	0.68154	-2.5283
67.119	0.73531	-2.0326
67.671	0.80973	-1.5043
68.223	0.87206	-0.95362
68.775	0.92252	-0.4259
69.327	0.98865	0.03536
69.879	1.058	0.41769
70.43	1.0904	0.74059
70.982	1.0826	1.009
71.534	1.0861	1.2223
72.086	1.0987	1.3833
72.638	1.0841	1.4962
73.189	1.0596	1.5766
73.741	1.0573	1.6427
74.293	1.0581	1.6892
74.845	1.0249	1.7059
75.397	0.97277	1.7019
75.948	0.948	1.6972
76.5	0.95805	1.6863
77.052	0.9657	1.6622
77.604	0.95551	1.6304
78.156	0.94242	1.5834
78.707	0.94046	1.5343
79.259	0.94416	1.4936
79.811	0.94928	1.4556
80.363	0.94191	1.404
80.915	0.87243	1.3383
81.467	0.75275	1.2742
82.018	0.72555	1.2176
82.57	0.84447	1.1789
83.122	0.96405	1.1495
83.674	0.98962	1.1104
84.226	0.96081	1.0698
84.777	0.9196	1.0364
85.329	0.88565	1.0014
85.881	0.87271	0.96968
86.433	0.87312	0.95255
86.985	0.86906	0.93853
87.536	0.85005	0.91113
88.088	0.83064	0.87931
88.64	0.81832	0.85847
89.192	0.81071	0.84522
89.744	0.81887	0.83728
90.296	0.8241	0.83801
90.847	0.80575	0.83961
91.399	0.77916	0.83875
91.951	0.76542	0.83512
92.503	0.76085	0.82213
93.055	0.75183	0.81215
93.606	0.7329	0.81326
94.158	0.71307	0.81225
94.71	0.71307	0.81225
27.08			0.19694
27.612			0.19694
28.144			0.31581
28.676			0.40815
29.209			0.44166
29.741			0.43405
30.273			0.41916
30.805			0.40233
31.337			0.39222
31.869			0.38605
32.401			0.38052
32.933			0.38358
33.466			0.38887
33.998			0.38721
34.53			0.37106
35.062			0.35245
35.594			0.34724
36.126			0.34765
36.658			0.34039
37.19			0.32951
37.723			0.3301
38.255			0.33967
38.787			0.34372
39.319			0.34042
39.851			0.33169
40.383			0.32092
40.915			0.31565
41.447			0.31674
41.98			0.31369
42.512			0.3035
43.044			0.28652
43.576			0.26766
44.108			0.25681
44.64			0.2627
45.172			0.27414
45.704			0.27123
46.237			0.25894
46.769			0.23715
47.301			0.21356
47.833			0.20876
48.365			0.21268
48.897			0.20995
49.429			0.19657
49.961			0.17609
50.494			0.1593
51.026			0.14135
51.558			0.12777
52.09			0.11816
52.622			0.094625
53.154			0.056112
53.686			0.022614
54.218			0.021047
54.751			0.035216
55.283			0.027046
55.815			-0.0014004
56.347			-0.016739
56.879			-0.0077084
57.411			0.0050662
57.943			0.0095925
58.475			0.001606
59.008			-0.014311
59.54			-0.021962
60.072			-0.022832
60.604			-0.040679
61.136			-0.087926
61.668			-0.1532
62.2			-0.21624
62.732			-0.26922
63.265			-0.32646
63.797			-0.40518
64.329			-0.50217
64.861			-0.59835
65.393			-0.69608
65.925			-0.8228
66.457			-0.99014
66.989			-1.1858
67.522			-1.4141
68.054			-1.6823
68.586			-1.981
69.118			-2.3215
69.65			-2.7428
70.182			-3.2508
70.714			-3.7946
71.246			-4.331
71.779			-4.8893
72.311			-5.4789
72.843			-6.0063
73.375			-6.376
73.907			-6.4991
74.439			-6.2972
74.971			-5.6886
75.503			-4.611
76.036			-3.1791
76.568			-1.6027
77.1			-0.092325
77.632			1.1833
78.164			2.1455
78.696			2.7623
79.228			3.0932
79.76			3.2417
80.293			3.2689
80.825			3.2173
81.357			3.1581
81.889			3.1366
82.421			3.1166
82.953			3.0458
83.485			2.9357
84.017			2.8426
84.55			2.7772
85.082			2.7168
85.614			2.6412
86.146			2.5454
86.678			2.4343
87.21			2.3189
87.742			2.2189
88.274			2.1459
88.807			2.0868
89.339			2.0281
89.871			1.9744
90.403			1.9024
90.935			1.8101
91.467			1.7385
91.999			1.6788
92.531			1.6115
93.064			1.5466
93.596			1.4923
94.128			1.4564
94.66			1.4564
23.8				0.38213
24.358				0.38213
24.917				0.44921
25.475				0.49407
26.034				0.52291
26.592				0.51371
27.151				0.43975
27.709				0.33043
28.267				0.22181
28.826				0.14649
29.384				0.17835
29.943				0.4099
30.501				0.78702
31.06				1.0993
31.618				1.2312
32.176				1.2227
32.735				1.1774
33.293				1.1653
33.852				1.1825
34.41				1.1912
34.969				1.1815
35.527				1.1838
36.085				1.1831
36.644				1.1607
37.202				1.148
37.761				1.1481
38.319				1.1294
38.877				1.1057
39.436				1.1
39.994				1.0826
40.553				1.036
41.111				0.98784
41.67				0.95556
42.228				0.92507
42.786				0.8758
43.345				0.81682
43.903				0.75865
44.462				0.68891
45.02				0.60381
45.579				0.50832
46.137				0.41818
46.695				0.34065
47.254				0.25465
47.812				0.1497
48.371				0.043705
48.929				-0.037673
49.488				-0.10163
50.046				-0.16647
50.604				-0.22389
51.163				-0.27194
51.721				-0.30315
52.28				-0.31017
52.838				-0.30637
53.397				-0.2997
53.955				-0.28267
54.513				-0.26039
55.072				-0.24184
55.63				-0.20855
56.189				-0.16659
56.747				-0.13651
57.306				-0.11864
57.864				-0.093146
58.422				-0.046135
58.981				-0.0040756
59.539				0.033851
60.098				0.08449
60.656				0.1409
61.214				0.20097
61.773				0.26403
62.331				0.33383
62.89				0.40246
63.448				0.4619
64.007				0.51006
64.565				0.5515
65.123				0.59642
65.682				0.63178
66.24				0.66091
66.799				0.69174
67.357				0.72521
67.916				0.77664
68.474				0.85674
69.032				0.95323
69.591				1.0343
70.149				1.0753
70.708				1.1111
71.266				1.1738
71.825				1.2399
72.383				1.2824
72.941				1.2916
73.5				1.2833
74.058				1.2793
74.617				1.2767
75.175				1.2763
75.734				1.2991
76.292				1.3404
76.85				1.3701
77.409				1.3855
77.967				1.4088
78.526				1.4314
79.084				1.4395
79.643				1.4414
80.201				1.445
80.759				1.4481
81.318				1.4425
81.876				1.4302
82.435				1.4157
82.993				1.3961
83.551				1.3777
84.11				1.3622
84.668				1.3404
85.227				1.3144
85.785				1.3078
86.344				1.3098
86.902				1.2803
87.46				1.2348
88.019				1.2037
88.577				1.1839
89.136				1.1694
89.694				1.1552
90.253				1.132
90.811				1.0995
91.369				1.0731
91.928				1.0622
92.486				1.053
93.045				1.0355
93.603				1.0168
94.162				1.0017
94.72				1.0017
24.8					0.0053912
25.349					0.0053912
25.899					0.0086743
26.448					0.0063689
26.997					-0.008748
27.546					-0.036869
28.096					-0.072005
28.645					-0.11049
29.194					-0.15128
29.744					-0.16281
30.293					-0.087675
30.842					0.065459
31.391					0.19902
31.941					0.25498
32.49					0.25841
33.039					0.24825
33.589					0.24541
34.138					0.24609
34.687					0.24741
35.237					0.24953
35.786					0.23936
36.335					0.2211
36.884					0.21489
37.434					0.21771
37.983					0.21291
38.532					0.20135
39.082					0.18718
39.631					0.17621
40.18					0.17254
40.729					0.16352
41.279					0.14795
41.828					0.13742
42.377					0.13602
42.927					0.1338
43.476					0.12132
44.025					0.10544
44.574					0.089925
45.124					0.070659
45.673					0.05527
46.222					0.054727
46.772					0.060586
47.321					0.060715
47.87					0.062107
48.42					0.069726
48.969					0.080173
49.518					0.093058
50.067					0.10491
50.617					0.11004
51.166					0.10638
51.715					0.094024
52.265					0.07805
52.814					0.058988
53.363					0.02873
53.912					-0.018165
54.462					-0.089015
55.011					-0.18311
55.56					-0.29107
56.11					-0.41889
56.659					-0.58788
57.208					-0.79909
57.757					-1.0448
58.307					-1.3266
58.856					-1.6481
59.405					-2.013
59.955					-2.4261
60.504					-2.8999
61.053					-3.4264
61.603					-3.9665
62.152					-4.4899
62.701					-4.969
63.25					-5.3695
63.8					-5.6547
64.349					-5.8015
64.898					-5.7789
65.448					-5.557
65.997					-5.1822
66.546					-4.7034
67.095					-4.107
67.645					-3.3813
68.194					-2.5856
68.743					-1.8043
69.293					-1.0739
69.842					-0.41422
70.391					0.1551
70.94					0.64643
71.49					1.0639
72.039					1.3875
72.588					1.6158
73.138					1.7708
73.687					1.8861
74.236					1.9792
74.786					2.0496
75.335					2.1059
75.884					2.1658
76.433					2.2271
76.983					2.278
77.532					2.304
78.081					2.2848
78.631					2.2465
79.18					2.2364
79.729					2.2478
80.278					2.2451
80.828					2.2379
81.377					2.2413
81.926					2.2277
82.476					2.1903
83.025					2.1521
83.574					2.1236
84.123					2.1017
84.673					2.0727
85.222					2.0253
85.771					1.9729
86.321					1.9238
86.87					1.8707
87.419					1.8069
87.969					1.7424
88.518					1.6921
89.067					1.6368
89.616					1.5746
90.166					1.5235
90.715					1.4689
91.264					1.4053
91.814					1.3429
92.363					1.2735
92.912					1.2007
93.461					1.1436
94.011					1.1053
94.56					1.1053

## Sheet: Fig1b
Temp oC	Ca/Cb_WT	Ca/Cb_WT	bE134K	aT150I	bH139R	A190T	aS139F	bD155P	bS179D	bS170E
24.63		-0.28463	0.042773	0.11451	0.090916	0.078976
25.182		-0.28463	0.042773	0.11451	0.090916	0.078976
25.734		-0.059224	0.13471	0.18435	0.14702	0.16413
26.285		0.073898	0.21123	0.24924	0.18375	0.20638
26.837		-0.0095841	0.22555	0.24856	0.17648	0.17895
27.389		-0.22766	0.18153	0.15467	0.14157	0.080728
27.941		-0.43142	0.12048	-0.0048524	0.072594	-0.073389
28.493		-0.57247	0.037149	-0.17809	-0.028645	-0.25729
29.044		-0.67021	-0.069776	-0.33439	-0.12963	-0.4024
29.596		-0.5489	-0.092313	-0.38202	-0.20165	-0.36126
30.148		-0.019881	0.096494	-0.19593	-0.18319	-0.053226
30.7		0.73079	0.40511	0.23749	-0.015688	0.37142
31.252		1.3104	0.63482	0.71475	0.23724	0.679
31.804		1.5198	0.7313	0.98894	0.43855	0.80595
32.355		1.5162	0.75181	1.0329	0.53959	0.83118
32.907		1.514	0.74392	0.99736	0.56543	0.84499
33.459		1.4958	0.72257	1.0006	0.56221	0.88184
34.011		1.4297	0.68962	1.0213	0.5616	0.9046
34.563		1.3855	0.66502	1.0168	0.54572	0.86614
35.114		1.3876	0.66298	0.97702	0.51785	0.8107
35.666		1.3706	0.65549	0.92592	0.49517	0.78281
36.218		1.282	0.61979	0.89562	0.47582	0.75274
36.77		1.2008	0.56538	0.85799	0.47313	0.71854
37.322		1.2111	0.53472	0.82854	0.47823	0.70314
37.873		1.219	0.53592	0.81299	0.47036	0.7037
38.425		1.1198	0.52689	0.77127	0.4444	0.71209
38.977		0.96076	0.50632	0.71687	0.40644	0.69342
39.529		0.83477	0.48173	0.64736	0.3744	0.628
40.081		0.75666	0.41872	0.56462	0.35045	0.57449
40.633		0.67538	0.33078	0.48099	0.32657	0.55064
41.184		0.5837	0.28509	0.40397	0.3066	0.49865
41.736		0.50997	0.2683	0.33473	0.29059	0.42094
42.288		0.41137	0.21587	0.23925	0.2551	0.3493
42.84		0.21522	0.1331	0.098943	0.18969	0.27606
43.392		-0.021637	0.054798	-0.066095	0.11417	0.20592
43.943		-0.18122	-0.015394	-0.22036	0.047192	0.12732
44.495		-0.29251	-0.1016	-0.34366	-0.0092276	0.029229
45.047		-0.44754	-0.20394	-0.45743	-0.060646	-0.068494
45.599		-0.64515	-0.29213	-0.59119	-0.12945	-0.18081
46.151		-0.84503	-0.34022	-0.76412	-0.22927	-0.32252
46.702		-1.0297	-0.37706	-0.99228	-0.33628	-0.46945
47.254		-1.2278	-0.46373	-1.228	-0.45082	-0.60365
47.806		-1.4531	-0.59396	-1.4116	-0.58185	-0.7191
48.358		-1.6561	-0.70928	-1.5668	-0.70834	-0.82655
48.91		-1.8247	-0.80666	-1.7459	-0.83301	-0.95913
49.461		-2.0523	-0.94852	-1.9828	-0.99124	-1.139
50.013		-2.319	-1.1255	-2.2406	-1.1848	-1.3393
50.565		-2.5596	-1.3051	-2.4791	-1.4067	-1.5593
51.117		-2.8051	-1.4935	-2.7247	-1.6748	-1.8247
51.669		-3.0583	-1.713	-2.9769	-1.9648	-2.0881
52.221		-3.3358	-1.9853	-3.237	-2.2566	-2.3358
52.772		-3.639	-2.3076	-3.5386	-2.5825	-2.6121
53.324		-3.8839	-2.6315	-3.8101	-2.9006	-2.8906
53.876		-4.0384	-2.921	-3.9703	-3.17	-3.1473
54.428		-4.169	-3.2172	-4.0762	-3.4427	-3.4119
54.98		-4.2281	-3.5139	-4.1826	-3.7118	-3.635
55.531		-4.0975	-3.7455	-4.2281	-3.9063	-3.7754
56.083		-3.8489	-3.9205	-4.1689	-4.0227	-3.8831
56.635		-3.6925	-4.0924	-4.1027	-4.1378	-4.0443
57.187		-3.6138	-4.2222	-4.0558	-4.228	-4.2126
57.739		-3.3873	-4.228	-3.9281	-4.1907	-4.228
58.29		-2.9546	-4.1204	-3.6856	-4.0302	-4.1078
58.842		-2.5225	-3.9685	-3.401	-3.8496	-3.9789
59.394		-2.167	-3.7683	-3.0831	-3.6588	-3.8308
59.946		-1.7929	-3.4608	-2.7088	-3.3838	-3.5768
60.498		-1.3704	-3.0427	-2.3045	-3.0163	-3.2176
61.05		-0.88848	-2.5522	-1.8485	-2.6007	-2.7917
61.601		-0.38472	-2.0114	-1.3623	-2.1697	-2.3102
62.153		0.085402	-1.432	-0.86619	-1.6932	-1.7743
62.705		0.54527	-0.84355	-0.33239	-1.1545	-1.226
63.257		0.9966	-0.26924	0.19095	-0.61084	-0.66919
63.809		1.3292	0.2531	0.66193	-0.11636	-0.069903
64.36		1.523	0.73218	1.0724	0.33243	0.47061
64.912		1.6614	1.2066	1.4033	0.72486	0.85649
65.464		1.7796	1.6484	1.6722	1.0637	1.1874
66.016		1.8657	2.0155	1.8983	1.3704	1.5276
66.568		1.9509	2.3054	2.079	1.6264	1.7956
67.119		2.1048	2.5268	2.2189	1.8416	2.0126
67.671		2.3178	2.6624	2.3666	2.0238	2.2425
68.223		2.4962	2.7467	2.5488	2.1637	2.4606
68.775		2.6406	2.8646	2.7464	2.2934	2.6438
69.327		2.8299	3.0058	2.912	2.3975	2.7904
69.879		3.0285	3.0908	3.0167	2.4462	2.887
70.43		3.1211	3.0755	3.0837	2.4419	2.9301
70.982		3.0989	2.9977	3.1114	2.3933	2.9599
71.534		3.1088	2.9273	3.1039	2.3568	2.9727
72.086		3.145	2.8591	3.0782	2.3416	2.9436
72.638		3.1032	2.7745	3.0463	2.3008	2.8927
73.189		3.033	2.6925	2.9933	2.2347	2.8346
73.741		3.0264	2.6176	2.9226	2.1671	2.7579
74.293		3.0289	2.5295	2.8513	2.111	2.6707
74.845		2.9336	2.4172	2.795	2.0465	2.5827
75.397		2.7845	2.2912	2.7493	1.9552	2.5003
75.948		2.7136	2.2073	2.6874	1.8791	2.4397
76.5		2.7423	2.1867	2.6315	1.8352	2.4053
77.052		2.7643	2.1388	2.5885	1.7985	2.3693
77.604		2.7351	2.0376	2.554	1.7694	2.3015
78.156		2.6976	1.9426	2.5391	1.743	2.2253
78.707		2.692	1.8572	2.5137	1.7107	2.1676
79.259		2.7026	1.761	2.4852	1.6813	2.1128
79.811		2.7173	1.7021	2.4859	1.6546	2.0623
80.363		2.6962	1.7122	2.4841	1.6266	2.0463
80.915		2.4973	1.7144	2.445	1.5964	2.0452
81.467		2.1547	1.6445	2.3644	1.5609	2.008
82.018		2.0768	1.5445	2.2864	1.5316	1.9323
82.57		2.4172	1.4951	2.2804	1.5215	1.8729
83.122		2.7595	1.4847	2.3072	1.5134	1.8486
83.674		2.8327	1.4557	2.2887	1.4862	1.8223
84.226		2.7503	1.4175	2.23	1.4507	1.7958
84.777		2.6323	1.3915	2.1474	1.4151	1.7616
85.329		2.5351	1.3597	2.0942	1.3814	1.6995
85.881		2.4981	1.3236	2.0964	1.3648	1.6518
86.433		2.4992	1.2837	2.1006	1.3566	1.6278
86.985		2.4876	1.2457	2.0908	1.3451	1.622
87.536		2.4332	1.214	2.058	1.321	1.6195
88.088		2.3777	1.1787	2.0071	1.2886	1.5898
88.64		2.3424	1.1416	1.9642	1.2683	1.5517
89.192		2.3206	1.1106	1.921	1.2528	1.5235
89.744		2.344	1.103	1.8944	1.2483	1.5067
90.296		2.3589	1.0964	1.874	1.2538	1.4801
90.847		2.3064	1.0707	1.8417	1.2376	1.4417
91.399		2.2303	1.0521	1.818	1.206	1.4286
91.951		2.191	1.0647	1.8057	1.1853	1.4275
92.503		2.1779	1.1023	1.7995	1.1674	1.4012
93.055		2.1521	1.1189	1.7844	1.1415	1.3464
93.606		2.0979	1.0896	1.7645	1.1152	1.294
94.158		2.0411	1.0442	1.7545	1.0985	1.2664
94.71		2.0411	1.0442	1.7545	1.0985	1.2664
24.94	-0.075819						0.016568	-0.18082	-0.038373	-0.063582
25.489	-0.075819						0.016568	-0.18082	-0.038373	-0.063582
26.037	-0.032794						0.027533	-0.14343	-0.03439	-0.042113
26.586	-0.0039796						0.031305	-0.10794	-0.038968	-0.027012
27.135	-0.022707						0.016921	-0.1219	-0.059987	-0.030237
27.684	-0.077998						-0.0065352	-0.18895	-0.088917	-0.063943
28.232	-0.16047						-0.021008	-0.24076	-0.11967	-0.10975
28.781	-0.23348						-0.0075268	-0.17865	-0.13473	-0.11408
29.33	-0.14537						0.046854	0.031527	-0.087383	0.0031053
29.879	0.2206						0.12759	0.35391	0.031742	0.22955
30.427	0.72122						0.19978	0.71098	0.17504	0.43852
30.976	1.077						0.23989	0.97877	0.28734	0.54145
31.525	1.2073						0.24901	1.093	0.34018	0.55529
32.074	1.2087						0.24739	1.0971	0.35357	0.54617
32.622	1.1759						0.24796	1.0743	0.35433	0.53981
33.171	1.1434						0.2491	1.0479	0.35234	0.5417
33.72	1.114						0.2501	1.0195	0.35315	0.55844
34.269	1.0897						0.24885	1.0128	0.35132	0.55474
34.817	1.078						0.24062	1.0001	0.33511	0.52472
35.366	1.0572						0.22835	0.9676	0.31403	0.50158
35.915	1.0109						0.21726	0.94486	0.29988	0.49401
36.464	0.97007						0.21007	0.9475	0.29392	0.49356
37.012	0.94594						0.20398	0.95182	0.29073	0.48673
37.561	0.93505						0.19835	0.93256	0.28834	0.47756
38.11	0.90996						0.19189	0.90553	0.28517	0.47154
38.659	0.84887						0.18317	0.8888	0.27738	0.46718
39.207	0.78558						0.17625	0.87682	0.26695	0.45505
39.756	0.72388						0.16492	0.83368	0.24958	0.42918
40.305	0.64311						0.14251	0.76881	0.22981	0.40271
40.853	0.56078						0.1198	0.73509	0.2177	0.37717
41.402	0.48088						0.10443	0.71749	0.2088	0.35368
41.951	0.39						0.088724	0.6809	0.19711	0.33208
42.5	0.27577						0.069893	0.64233	0.17952	0.31104
43.048	0.12947						0.05207	0.6129	0.15238	0.28971
43.597	-0.021224						0.029907	0.57749	0.12385	0.25438
44.146	-0.17163						-0.002548	0.53985	0.098639	0.20214
44.695	-0.34339						-0.045615	0.49987	0.067982	0.15162
45.243	-0.53617						-0.093302	0.44973	0.02918	0.10187
45.792	-0.75135						-0.13586	0.42212	-0.011517	0.04278
46.341	-1.0065						-0.1739	0.43144	-0.05486	-0.024186
46.89	-1.2859						-0.22286	0.41214	-0.10842	-0.11997
47.438	-1.5461						-0.29007	0.33549	-0.17433	-0.24654
47.987	-1.7978						-0.3705	0.27506	-0.24824	-0.3723
48.536	-2.0906						-0.46492	0.26738	-0.33873	-0.50243
49.085	-2.4258						-0.5692	0.25517	-0.45774	-0.66178
49.633	-2.7588						-0.68022	0.21826	-0.59525	-0.84418
50.182	-3.0728						-0.80983	0.17961	-0.74176	-1.0455
50.731	-3.3615						-0.97018	0.13705	-0.91048	-1.2891
51.28	-3.6361						-1.1613	0.070334	-1.1141	-1.5863
51.828	-3.8833						-1.3785	-0.023032	-1.338	-1.8999
52.377	-4.068						-1.6193	-0.12907	-1.5771	-2.2047
52.926	-4.1944						-1.8715	-0.26042	-1.8378	-2.5095
53.474	-4.228						-2.1256	-0.40487	-2.1038	-2.7973
54.023	-4.1664						-2.3947	-0.54386	-2.3706	-3.0713
54.572	-4.0399						-2.6897	-0.72048	-2.6492	-3.3432
55.121	-3.8335						-3.0006	-0.93924	-2.9274	-3.5886
55.669	-3.5572						-3.3121	-1.1866	-3.1981	-3.7956
56.218	-3.2123						-3.6069	-1.4776	-3.4645	-3.9682
56.767	-2.8083						-3.8591	-1.8049	-3.7174	-4.1095
57.316	-2.3918						-4.0532	-2.1576	-3.942	-4.2082
57.864	-1.9569						-4.1805	-2.5262	-4.1132	-4.2366
58.413	-1.4868						-4.228	-2.8802	-4.2094	-4.1746
58.962	-1.011						-4.1947	-3.2058	-4.2281	-4.0217
59.511	-0.53495						-4.1057	-3.5455	-4.1716	-3.7846
60.059	-0.038697						-3.9481	-3.8763	-3.9997	-3.4581
60.608	0.47058						-3.6663	-4.1217	-3.6495	-3.0039
61.157	0.96319						-3.2522	-4.2281	-3.1115	-2.4018
61.706	1.4137						-2.7495	-4.1808	-2.4369	-1.7236
62.254	1.8033						-2.2002	-4.0208	-1.708	-1.0384
62.803	2.1092						-1.6156	-3.759	-0.99513	-0.38432
63.352	2.3437						-1.0042	-3.3904	-0.33249	0.1841
63.901	2.535						-0.40413	-2.9495	0.25428	0.66072
64.449	2.6807						0.14397	-2.4631	0.75987	1.0716
64.998	2.7734						0.62608	-1.9431	1.1818	1.4106
65.547	2.8415						1.0431	-1.4142	1.497	1.6551
66.096	2.9193						1.4023	-0.89203	1.7225	1.8189
66.644	2.9742						1.6969	-0.39022	1.8858	1.9238
67.193	2.9896						1.9223	0.064608	2.0023	1.9784
67.742	2.9879						2.0974	0.469	2.0822	2.0125
68.29	2.9644						2.221	0.82863	2.1267	2.0408
68.839	2.9136						2.2848	1.1516	2.1326	2.0466
69.388	2.8599						2.3226	1.425	2.1114	2.0209
69.937	2.8094						2.3658	1.6314	2.0839	1.97
70.485	2.7596						2.4071	1.7966	2.0404	1.923
71.034	2.7089						2.4227	1.9199	1.9777	1.8934
71.583	2.6259						2.3973	1.9851	1.9077	1.8425
72.132	2.5102						2.3371	2.0004	1.8296	1.7502
72.68	2.4192						2.2686	1.994	1.7398	1.6598
73.229	2.3808						2.2183	2.011	1.6538	1.6237
73.778	2.3183						2.1539	2.0201	1.5712	1.602
74.327	2.1881						2.0569	1.9891	1.493	1.5423
74.875	2.0745						1.975	1.9642	1.4349	1.4832
75.424	2.0282						1.9266	1.9744	1.396	1.4515
75.973	2.0224						1.8874	2.0156	1.3704	1.437
76.522	2.0269						1.8386	2.068	1.3433	1.4342
77.07	2.0127						1.7765	2.1004	1.3013	1.421
77.619	1.9759						1.7112	2.0864	1.2538	1.3939
78.168	1.932						1.6435	2.0484	1.2099	1.3672
78.717	1.8828						1.5689	2.0301	1.17	1.3369
79.265	1.8399						1.5011	2.0178	1.1368	1.2943
79.814	1.8167						1.4347	1.9926	1.1082	1.2504
80.363	1.8064						1.3666	1.9781	1.0907	1.2252
80.911	1.7986						1.3177	1.9757	1.0844	1.2179
81.46	1.7896						1.2857	1.9785	1.0817	1.2142
82.009	1.7723						1.2473	1.9864	1.0751	1.199
82.558	1.7423						1.2023	1.9844	1.0562	1.1839
83.106	1.7173						1.1597	1.9637	1.0319	1.1783
83.655	1.7077						1.122	1.9342	1.0153	1.1659
84.204	1.7044						1.0875	1.9222	1.0043	1.149
84.753	1.6922						1.0429	1.9139	0.99212	1.1392
85.301	1.6785						0.99949	1.8831	0.98211	1.1377
85.85	1.665						0.96512	1.8363	0.97021	1.1351
86.399	1.6423						0.92807	1.7856	0.95588	1.1255
86.948	1.6187						0.89053	1.7374	0.9503	1.1126
87.496	1.6033						0.86028	1.7062	0.95038	1.1024
88.045	1.5963						0.83659	1.7039	0.94721	1.1107
88.594	1.5822						0.81044	1.6984	0.93629	1.1222
89.143	1.5575						0.7809	1.669	0.92319	1.1077
89.691	1.5441						0.75552	1.6214	0.91417	1.0886
90.24	1.5364						0.73235	1.5688	0.90378	1.0905
90.789	1.5265						0.70442	1.5315	0.89452	1.1021
91.338	1.5208						0.67641	1.5132	0.88717	1.1017
91.886	1.4989						0.64786	1.4957	0.87088	1.08
92.435	1.4695						0.62175	1.4692	0.84847	1.0587
92.984	1.4543						0.60426	1.4457	0.83158	1.0539
93.533	1.447						0.58623	1.424	0.81895	1.0512
94.081	1.4516						0.56825	1.3977	0.80896	1.0446
94.63	1.4516						0.56825	1.3977	0.80896	1.0446

## Sheet: Fig4a
31303s1	ca/cb wt ds					31303s2	ca/cb 4mut ds			31303s3	ca/cb 7mut ds			31074s1	MAGE_A3_WT_DS			31074s2	MAGE_A3_7mut_DS				30754s1	NYESO1_7mut_DS					30754s2	NYESO1_WT_DS
Temp	CP	peak 1 fit	overall fit	peak 2 fit		Temp	CP	FIT		Temp	CP	FIT		Temp	CP	FIT		Temp	CP	FIT peak 1	FIT peak 2		Temp	CP	FIT	FIT peak 1	FIT peak 2		Temp	CP	FIT	FIT peak 1	FIT peak 2
22.7317	29.2172	0.30442	1.67139	1.36696		22.7363				22.8575	29.941	2.05936e-11		22.7821				22.8414					22.3917						22.5996
22.9302	8.39299	0.32336	1.79172	1.46837		22.9353				23.0557	13.2036	2.41747e-11		22.981				23.0397					23.0091						23.2145
23.1271	-0.68837	0.34326	1.91943	1.57617		23.1322	-14.0575	0.01709		23.2541	22.1772	2.83764e-11		23.1791	-55.03	2.15093e-06		23.2383	-72.4675	0.00138	4.7987e-08		23.6287	34.7033	2.03335e-05	2.03178e-05	1.57461e-08		23.8316	42.9284	0.00132	0.00249	0.00117
23.3255	-2.48373	0.36454	2.05723	1.69269		23.3309	4.6504	0.01839		23.4527	23.7465	3.33067e-11		23.3777	-78.0882	2.49035e-06		23.4372	-62.1437	0.00154	5.55663e-08		24.25	40.7937	3.1074e-05	3.10485e-05	2.55286e-08		24.4529	32.3681	0.00185	0.00346	0.00161
23.5243	-3.24377	0.38714	2.205	1.81786		23.5287	23.0385	0.01978		23.6514	23.2661	3.90869e-11		23.5749	-55.6292	2.87979e-06		23.6347	-29.9476	0.0017	6.42671e-08		24.8666	43.4536	4.72551e-05	4.7214e-05	4.11575e-08		25.0727	49.1471	0.0026	0.0048	0.00219
23.7229	14.0147	0.4111	2.3631	1.952		23.7281	6.86203	0.02129		23.8495	15.6171	4.58415e-11		23.7727	-22.2474	3.331e-06		23.8335	12.5243	0.00189	7.43859e-08		25.4849	46.9508	7.1814e-05	7.17477e-05	6.6304e-08		25.6946	61.9706	0.00366	0.00665	0.003
23.9225	-10.8602	0.43662	2.53314	2.09652		23.9252	-32.2694	0.02289		24.0475	9.89092	5.37468e-11		23.9701	-24.0913	3.85108e-06		24.0325	-9.7134	0.0021	8.60948e-08		26.1026	17.9476	0.000108912	0.000108805	1.06564e-07		26.3137	35.7983	0.00512	0.00921	0.00408
24.1193	-18.1121	0.46331	2.71264	2.24933		24.1221	-13.134	0.02461		24.246	39.4328	6.30231e-11		24.1692	-9.65023	4.45677e-06		24.2315	-17.3444	0.00233	9.96286e-08		26.7215	14.1763	0.000165014	0.000164843	1.7108e-07		26.9344	9.77119	0.00717	0.01273	0.00556
24.3185	1.56887	0.49195	2.90703	2.41508		24.3208	8.72224	0.02647		24.4451	37.0491	7.39273e-11		24.3695	-0.12464	5.16154e-06		24.43	-33.5434	0.00259	1.15221e-07		27.3418	23.9653	0.000249831	0.000249557	2.74426e-07		27.5553	4.26106	0.01003	0.01759	0.00756
24.5187	12.592	0.52247	3.11619	2.59373		24.5205	20.6412	0.02848		24.6434	21.6927	8.66364e-11		24.5673	-1.62573	5.96539e-06		24.6284	-31.3279	0.00287	1.33218e-07		27.9605	-3.57122	0.000377186	0.000376747	4.38794e-07		28.1751	-27.6887	0.014	0.02426	0.01026
24.7156	-3.57209	0.55427	3.33618	2.78192		24.7186	5.28467	0.03062		24.8419	19.4181	1.01536e-10		24.7656	14.7796	6.89582e-06		24.8261	-40.7278	0.00319	1.5392e-07		28.5799	5.68868	0.00056876	0.000568059	7.00626e-07		28.7969	-25.2071	0.01953	0.03345	0.01392
24.9132	-5.28214	0.58811	3.5725	2.98439		24.9184	9.94301	0.03294		25.0407	27.3113	1.18989e-10		24.9636	38.7022	7.96832e-06		25.0236	-41.4247	0.00353	1.77776e-07		29.2016	-22.6764	0.000857528	0.000856409	1.11853e-06		29.4159	-26.3412	0.02716	0.04601	0.01885
25.113	-5.68844	0.62436	3.82804	3.20367		25.1175	6.90017	0.03542		25.2389	17.3353	1.39356e-10		25.1618	7.14466	9.20671e-06		25.2224	-31.536	0.00392	2.05486e-07		29.8221	-27.1027	0.00129	0.00129	1.7805e-06		30.0348	-10.9264	0.03773	0.06322	0.02548
25.3124	3.9721	0.66272	4.10098	3.43826		25.3163	3.12654	0.03809		25.4365	15.9219	1.63086e-10		25.3604	-10.8423	1.06388e-05		25.4205	-47.6388	0.00435	2.37346e-07		30.4437	-11.5356	0.00194	0.00193	2.83141e-06		30.6559	-20.7176	0.05241	0.08685	0.03444
25.5111	-7.46361	0.70322	4.39186	3.68864		25.5138	-6.41151	0.04092		25.6332	4.29917	1.90685e-10		25.5589	7.34411	1.22906e-05		25.6195	-7.81196	0.00482	2.74269e-07		31.0656	-4.65529	0.00291	0.0029	4.49472e-06		31.2767	-13.1936	0.07267	0.11916	0.04649
25.7086	-6.46939	0.74588	4.70115	3.95528		25.7127	-2.52507	0.04399		25.8318	12.1457	2.23244e-10		25.7574	15.9198	1.41957e-05		25.8191	-13.0244	0.00535	3.17017e-07		31.6866	-14.2977	0.00435	0.00434	7.117e-06		31.8978	9.77415	0.10066	0.16334	0.06268
25.9068	1.5449	0.79122	5.03302	4.24179		25.9112	7.21978	0.04728		26.0316	7.86765	2.61571e-10		25.955	6.46202	1.63821e-05		26.0163	-34.713	0.00592	3.65737e-07		32.3095	-33.5691	0.00651	0.0065	1.12643e-05		32.5208	-9.95024	0.13938	0.22386	0.08448
26.1049	-14.2968	0.83925	5.38781	4.54855		26.1107	5.18425	0.05083		26.2289	-5.70714	3.05791e-10		26.1533	29.4832	1.8912e-05		26.214	-8.19184	0.00656	4.21985e-07		32.9305	-39.4943	0.00971	0.0097	1.77693e-05		33.1438	-15.7167	0.19272	0.30645	0.11373
26.3017	12.968	0.88975	5.7643	4.87455		26.3076	5.69346	0.05458		26.4273	-5.45093	3.57708e-10		26.3513	26.176	2.18231e-05		26.4122	17.8283	0.00727	4.86993e-07		33.5532	-42.2701	0.01449	0.01446	2.80145e-05		33.7636	-6.18496	0.2657	0.41839	0.15269
26.5014	-1.81357	0.94404	6.17282	5.22878		26.5073	-16.7541	0.05867		26.6248	5.82765	4.18096e-10		26.5505	-3.47178	2.51984e-05		26.6087	36.0501	0.00805	5.61208e-07		34.1749	-24.4711	0.02156	0.02151	4.40526e-05		34.3829	-4.22986	0.36574	0.57044	0.2047
26.7004	17.6302	1.00135	6.60816	5.60681		26.7067	-26.4569	0.06305		26.8231	8.01434	4.88832e-10		26.7481	12.1834	2.90581e-05		26.8064	40.4443	0.00891	6.47189e-07		34.7947	12.3055	0.03198	0.03191	6.905e-05		35.0054	-0.89955	0.50363	0.77815	0.27452
26.8984	0.58775	1.06175	7.07126	6.00951		26.9062	-30.1185	0.06775		27.0213	13.8458	5.71435e-10		26.9472	23.3758	3.354e-05		27.0065	5.03025	0.00988	7.47471e-07		35.4147	8.12036	0.04738	0.04727	0.000108053		35.6307	-15.1722	0.69359	1.06178	0.36819
27.0954	1.63816	1.12537	7.56356	6.43819		27.1026	-13.4568	0.07271		27.2198	-8.35145	6.67958e-10		27.1452	32.5118	3.86723e-05		27.2047	16.6205	0.01095	8.61941e-07		36.0354	1.29863	0.07012	0.06995	0.000168868		36.2558	-60.527	0.95384	1.44703	0.49319
27.294	-1.44353	1.19327	8.09386	6.90059		27.3007	-13.1005	0.07808		27.4199	-7.88187	7.81677e-10		27.3445	28.9057	4.46256e-05		27.4038	7.54079	0.01213	9.94439e-07		36.6569	-3.34368	0.10365	0.10338	0.00026357		36.8786	-46.3443	1.30851	1.96763	0.65913
27.4926	-18.519	1.26514	8.66041	7.39527		27.4996	17.4011	0.08387		27.6194	-13.2989	9.14063e-10		27.5425	29.6513	5.14373e-05		27.6023	-2.13371	0.01343	1.14655e-06		37.2778	20.2311	0.15292	0.15251	0.000410489		37.5005	-41.2146	1.7919	2.67138	0.87948
27.6917	8.59918	1.3415	9.26786	7.92636		27.6985	36.567	0.09007		27.8172	-3.69662	1.06727e-09		27.7418	37.8247	5.93289e-05		27.8005	36.5281	0.01486	1.32133e-06		37.8947	28.9126	0.2247	0.22406	0.000636362		38.1197	-42.0035	2.4475	3.61821	1.1707
27.8892	22.7307	1.42162	9.91113	8.48951		27.8974	22.9798	0.09672		28.0166	-3.89905	1.24743e-09		27.94	29.7218	6.8369e-05		28.0001	38.5422	0.01646	1.52416e-06		38.5153	-3.69488	0.33044	0.32946	0.000987417		38.7391	-42.3935	3.33925	4.89604	1.55679
28.09	40.3895	1.50787	10.61	9.10215		28.0948	3.89887	0.1038		28.2161	-2.57557	1.45781e-09		28.1389	8.25127	7.88093e-05		28.1985	-2.81878	0.01822	1.75616e-06		39.1407	-3.59051	0.48663	0.48509	0.00153		39.3609	-58.3391	4.55532	6.62529	2.06997
28.2895	-1.86449	1.59867	11.3526	9.7539		28.2956	17.1676	0.11151		28.4144	-0.68335	1.70168e-09		28.3386	12.8294	9.0882e-05		28.3968	-5.989	0.02017	2.02293e-06		39.7655	-4.94415	0.71525	0.71287	0.00238		39.981	-63.5697	6.20138	8.94851	2.74713
28.4877	-5.10825	1.69409	12.1401	10.446		28.4953	6.52003	0.11975		28.6132	-8.09321	1.98688e-09		28.5363	-2.5182	0.000104634		28.5957	41.1763	0.02232	2.33097e-06		40.3894	-6.01111	1.04916	1.04548	0.00368		40.6	-34.1667	8.42679	12.0665	3.63975
28.6862	-5.02556	1.79526	12.9826	11.1874		28.6937	34.07	0.12852		28.8114	-0.1068	2.31817e-09		28.7359	12.3489	0.000120603		28.7936	31.0638	0.02469	2.68339e-06		41.0116	2.92784	1.5349	1.52922	0.00568		41.2223	0.39739	11.4557	16.2801	4.82443
28.8837	-8.78839	1.90177	13.8777	11.9759		28.8914	1.33714	0.13788		29.0111	-2.09252	2.70742e-09		28.9342	34.863	0.000138858		28.9915	64.6942	0.0273	3.08852e-06		41.6323	16.399	2.24017	2.23143	0.00874		41.8431	50.7229	15.5406	21.9233	6.38264
29.0807	-9.45948	2.01416	14.8306	12.8165		29.0903	5.65342	0.14798		29.2105	-32.1766	3.16044e-09		29.133	34.627	0.000159904		29.1912	55.0741	0.03022	3.55852e-06		42.2523	19.244	3.26333	3.24992	0.01341		42.4626	60.8234	21.0435	29.4738	8.43029
29.2805	-22.9652	2.13477	15.8625	13.7278		29.2881	-15.4083	0.15874		29.4079	-13.4747	3.68314e-09		29.3317	38.4093	0.000184086		29.3896	-0.88927	0.03342	4.09579e-06		42.8746	7.84322	4.75318	4.7326	0.02058		43.0832	92.882	28.471	39.5981	11.1271
29.4787	-24.0759	2.26132	16.955	14.6936		29.4876	-27.213	0.17037		29.606	-3.99612	4.29322e-09		29.5308	38.8353	0.000211949		29.5894	2.29538	0.03698	4.71775e-06		43.4988	2.9491	6.9208	6.88923	0.03157		43.7069	79.4571	38.5299	53.2211	14.6912
29.6769	12.6834	2.39519	18.1209	15.7257		29.688	-12.9222	0.18289		29.8037	-9.5161	5.00211e-09		29.7293	26.3895	0.000243878		29.7882	31.1229	0.0409	5.42937e-06		44.1222	-4.20312	10.0568	10.0085	0.04832		44.3312	29.5102	52.0833	71.4626	19.3793
29.8752	-18.0361	2.5369	19.3659	16.829		29.8862	-24.998	0.19616		30.0018	-17.9237	5.82904e-09		29.928	17.6868	0.000280626		29.9861	9.43324	0.0452	6.24325e-06		44.7455	-16.3497	14.5918	14.518	0.07384		44.9556	-15.2607	70.3021	95.8358	25.5337
30.0731	3.08413	2.68652	20.6922	18.0056		30.0834	-27.0152	0.21031		30.2015	-4.17322	6.79922e-09		30.1259	46.2757	0.000322632		30.186	25.3992	0.05	7.18804e-06		45.3657	-4.75771	21.1004	20.988	0.1124		45.5765	-22.5339	94.597	128.151	33.5536
30.2738	-21.6994	2.84698	22.1269	19.2799		30.2809	-27.4932	0.22547		30.3996	-13.5865	7.9197e-09		30.325	5.65347	0.000371196		30.3839	22.1521	0.05525	8.26229e-06		45.9827	-5.99615	30.4097	30.2392	0.17047		46.1968	-40.4167	127.042	171.071	44.0282
30.4726	-17.3078	3.01509	23.6433	20.6282		30.4801	-0.71876	0.24185		30.6001	-7.08983	9.23972e-09		30.5233	9.46176	0.000426752		30.5812	40.2814	0.06102	9.49187e-06		46.6043	-38.2873	43.8751	43.6162	0.25888		46.8192	-81.2573	170.491	228.249	57.7583
30.6706	-19.6576	3.19221	25.2547	22.0625		30.6781	-1.92618	0.25929		30.7983	-2.70359	1.07591e-08		30.7204	25.1642	0.000490126		30.7804	52.9225	0.06745	1.0917e-05		47.2284	-72.0815	63.3017	62.9085	0.39322		47.4436	-68.9069	228.551	304.29	75.7383
30.8692	5.28408	3.37999	26.9777	23.5977		30.876	24.0145	0.27795		30.9966	-15.1583	1.25266e-08		30.9191	45.1093	0.000563413		30.9789	45.1733	0.07451	1.25466e-05		47.8527	-85.7429	91.1821	90.5858	0.59631		48.0667	-19.6457	305.517	404.649	99.1326
31.0671	-1.9474	3.57793	28.8094	25.2314		31.0737	11.4232	0.29789		31.1955	-19.6534	1.45875e-08		31.1186	31.1605	0.000647954		31.1779	18.6418	0.08234	1.4423e-05		48.4771	-71.2943	131.126	130.223	0.90294		48.6858	74.7851	406.605	535.963	129.358
31.266	9.11049	3.78818	30.7713	26.9831		31.2726	-9.87487	0.31938		31.394	-14.9309	1.69803e-08		31.3167	28.8483	0.000744251		31.376	56.3481	0.09093	1.65668e-05		49.0978	-54.2035	187.811	186.45	1.36168		49.3045	196.834	539.393	707.918	168.526
31.4665	-13.8603	4.01232	32.8803	28.868		31.4714	2.68251	0.34239		31.5922	-18.0639	1.97559e-08		31.5161	26.5751	0.000855505		31.5755	99.5885	0.10047	1.90437e-05		49.7183	-3.60423	268.414	266.364	2.04991		49.9251	377.883	713.575	932.969	219.394
31.6645	17.9755	4.24629	35.1	30.8537		31.6715	24.351	0.36717		31.7895	-10.1906	2.2965e-08		31.715	13.3503	0.00098286		31.775	101.133	0.11099	2.1886e-05		50.34	82.8474	382.985	379.901	3.08361		50.5477	621.641	940.621	1225.99	285.365
31.8626	6.48394	4.49375	37.4669	32.9731		31.87	6.46769	0.39349		31.9895	-10.3401	2.67458e-08		31.9145	40.9918	0.00113		31.9726	91.2569	0.1225	2.51167e-05		50.9628	189.17	545.286	540.652	4.63439		51.1707	974.074	1233.39	1603.94	370.552
32.0609	9.013	4.75561	39.9915	35.2359		32.0695	19.0017	0.42181		32.1886	-9.56092	3.11197e-08		32.1141	46.7614	0.0013		32.1724	47.5914	0.13532	2.88624e-05		51.5839	390.081	773.061	766.114	6.94628		51.7928	1429.66	1605.61	2085.56	479.947
32.2603	0.29535	5.03374	42.6943	37.6606		32.2694	12.5134	0.45219		32.3863	-12.7993	3.61654e-08		32.3132	48.8394	0.00149		32.3702	56.8456	0.14931	3.3112e-05		52.2064	690.711	1092.37	1081.96	10.4046		52.4137	2040.91	2071.51	2691.33	619.821
32.4606	1.05018	5.32918	45.5879	40.2587		32.4687	18.8239	0.48461		32.5853	0.69225	4.20608e-08		32.5116	28.3106	0.00171		32.5703	64.6034	0.16492	3.80457e-05		52.8292	1137.71	1535.77	1520.21	15.5628		53.0396	2857.39	2649.69	3449.51	799.825
32.6583	2.07204	5.63739	48.6298	42.9924		32.6682	26.0281	0.51934		32.7833	-24.0409	4.88729e-08		32.7099	38.9466	0.00196		32.7705	30.0969	0.18215	4.37065e-05		53.4505	1749.96	2142.91	2119.69	23.2182		53.6608	3857.23	3338.53	4365.14	1026.61
32.8573	-5.9248	5.96501	51.8877	45.9227		32.8664	6.01432	0.55627		32.9836	-15.6952	5.68742e-08		32.9093	47.7252	0.00225		32.97	17.2392	0.20108	5.01775e-05		54.0701	2611.58	2961.19	2926.65	34.5437		54.2817	5063.79	4138.59	5450.87	1312.28
33.0564	8.66817	6.31157	55.3595	49.0479		33.066	-27.8398	0.59604		33.182	-14.375	6.60795e-08		33.1089	45.0829	0.00259		33.1679	5.85007	0.22178	5.75342e-05		54.6938	3840.72	4053.43	4001.98	51.4446		54.9046	6477.46	5033.31	6703.93	1670.62
33.2546	-0.50346	6.67589	59.0357	52.3598		33.2645	-41.41	0.63838		33.3821	-12.2738	7.68541e-08		33.3081	2.11043	0.00297		33.3683	8.63396	0.24487	6.60674e-05		55.3168	5414.97	5462	5385.56	76.4423		55.529	8020.22	5980.22	8095.71	2115.49
33.4529	12.7506	7.06103	62.9495	55.8884		33.4635	-20.3699	0.68376		33.5796	-18.5594	8.91997e-08		33.5073	7.78818	0.0034		33.5673	26.7438	0.27014	7.57783e-05		55.9403	7335.62	7215.99	7102.58	113.415		56.1533	9591.79	6909.3	9568.85	2659.56
33.6523	3.25663	7.46993	67.1335	59.6636		33.6627	-17.6142	0.73237		33.7794	-9.06114	1.03682e-07		33.705	-4.07371	0.0039		33.7656	2.62061	0.2979	8.68665e-05		56.5636	9552.3	9289.78	9121.87	167.902		56.7751	11140.9	7728.82	11040.3	3311.49
33.8507	-6.19754	7.8997	71.5608	63.6611		33.8614	-25.142	0.78419		33.9754	-9.01873	1.20149e-07		33.9025	1.77647	0.00447		33.9633	4.22213	0.32835	9.95101e-05		57.1863	11889.3	11577.1	11329.2	247.912		57.3962	12580.8	8346.83	12425.9	4079.02
34.0478	-0.76114	8.35061	76.2359	67.8853		34.0582	-10.0285	0.8391		34.1742	-28.8591	1.395e-07		34.1025	-0.11225	0.00513		34.1613	19.3864	0.36193	0.000114005		57.8066	14141.2	13865.6	13501.1	364.537		58.0166	13744.2	8682.52	13642.7	4960.22
34.246	1.52724	8.8292	81.2293	72.4001		34.2568	14.4699	0.89832		34.3732	-6.48959	1.6196e-07		34.3004	-9.0524	0.00587		34.3602	-4.86271	0.39909	0.000130671		58.4296	16032.7	15883.4	15348.2	535.217		58.6371	14635.1	8689.81	14631.6	5941.79
34.4444	12.4347	9.3349	86.5377	77.2028		34.4554	15.127	0.96163		34.5718	-9.0893	1.87942e-07		34.4982	1.87136	0.00673		34.5579	-19.4881	0.43973	0.000149618		59.0528	17278.4	17313.8	16530.9	782.838		59.2604	15237.6	8367.75	15364.6	6996.87
34.6446	30.5923	9.87415	92.2315	82.3574		34.6545	22.1129	1.02948		34.7709	-7.36426	2.18135e-07		34.6983	-3.52101	0.00771		34.7574	19.5947	0.48487	0.000171492		59.6757	17767.2	17945.5	16806.6	1138.96		59.8854	15590.3	7763.11	15835.1	8072.04
34.8435	34.1771	10.4395	98.2348	87.7953		34.8537	-2.80845	1.10206		34.9703	-17.362	2.53181e-07		34.8971	16.3115	0.00883		34.9554	5.45503	0.53418	0.000196328		60.2977	17454.7	17768.3	16123.1	1645.19		60.5107	15780.7	6959.31	16052.1	9092.83
35.0426	9.07232	11.0372	104.615	93.5776		35.0521	22.6835	1.1793		35.17	-25.1913	2.93861e-07		35.0962	52.3203	0.01012		35.1542	-14.2966	0.58866	0.000224842		60.9216	16625.2	16988.4	14630.6	2357.86		61.1355	15869	6052.1	16024.6	9972.51
35.2409	18.101	11.6653	111.353	99.6876		35.2512	13.8958	1.26219		35.3688	-15.2653	3.40801e-07		35.2938	49.2577	0.01158		35.3525	-21.413	0.64846	0.000257361		61.5429	15695.1	15969.9	12636.4	3333.51		61.7558	15978	5133.4	15754.9	10621.5
35.4411	48.4369	12.335	118.572	106.237		35.4488	9.25325	1.35006		35.5672	-9.21637	3.95011e-07		35.4938	12.9402	0.01327		35.5518	29.8011	0.71459	0.000294739		62.1648	15111	15094.3	10457	4637.31		62.3766	16003.5	4260.01	15237	10977
35.6406	68.8273	13.0394	126.198	113.159		35.6478	4.59072	1.44463		35.7654	-16.4098	4.57736e-07		35.6927	0.3951	0.01519		35.7508	37.8541	0.78729	0.000337438		62.7884	15080	14664.5	8350.15	6314.39		63.0023	15867.7	3467.04	14464.4	10997.4
35.8379	45.1897	13.7747	134.191	120.416		35.8468	-14.6893	1.54569		35.9661	-12.5551	5.31254e-07		35.8903	-44.9736	0.01737		35.9516	6.6819	0.86798	0.000386687		63.412	15501.1	14830.9	6485.22	8345.69		63.6285	15401.2	2780.6	13458.8	10678.2
36.0362	58.983	14.5541	142.694	128.14		36.0453	4.77111	1.65339		36.1647	-13.3918	6.15547e-07		36.091	-65.8558	0.0199		36.1523	-23.6954	0.95682	0.000443055		64.0345	16106.9	15541.6	4933.59	10608.1		64.2525	14375.2	2206.69	12269.3	10062.6
36.2356	112.856	15.3808	151.742	136.361		36.2448	17.1092	1.769		36.3622	-13.4855	7.12484e-07		36.2903	-39.5927	0.02278		36.3499	-37.4032	1.053	0.000506455		64.6588	16650.1	16546.8	3691.18	12855.6		64.8769	12672.5	1735.68	10955.3	9219.63
36.4353	122.476	16.2548	161.336	145.081		36.4435	25.6805	1.89207		36.5629	-29.0895	8.26472e-07		36.4902	-27.0777	0.02608		36.5478	-59.4472	1.15885	0.000578937		65.2814	16990.9	17429	2732.31	14696.7		65.4984	10291.6	1357.75	9596.95	8239.2
36.6352	124.963	17.1782	171.496	154.317		36.6413	0.63457	2.02287		36.7628	-13.6965	9.57966e-07		36.6886	-64.0487	0.02982		36.7464	-54.1319	1.27567	0.000662024		65.9045	17006.7	17745.2	2005.71	15739.5		66.1207	7501.84	1056.53	8254.99	7198.46
36.8346	124.885	18.1496	182.204	164.055		36.8406	-8.89979	2.16365		36.9609	-9.89159	1.10871e-06		36.8863	-74.1572	0.03407		36.946	-20.4398	1.4048	0.000757445		66.5299	16560.5	17185.6	1462.25	15723.4		66.745	4863.62	818.506	6983.43	6164.92
37.0347	157.093	19.1782	193.559	174.38		37.0399	-9.50758	2.31396		37.1602	-4.45017	1.28404e-06		37.0867	-65.7467	0.03899		37.1445	-16.8944	1.54589	0.000865746		67.1552	15603.6	15716.7	1062.09	14654.6		67.3688	2832.68	632.613	5826.47	5193.86
37.2333	157.67	20.2549	205.454	185.199		37.2383	3.69651	2.47383		37.3595	-12.4373	1.48679e-06		37.2849	-40.0143	0.04456		37.3447	-31.9392	1.70236	0.000990514		67.7791	14082.3	13583.6	770.134	12813.5		67.9914	1516.31	488.306	4805.85	4317.55
37.4324	182.362	21.3935	218.036	196.642		37.4381	11.2186	2.64572		37.5573	-11.4351	1.71945e-06		37.483	-55.5468	0.0509		37.5426	-15.2289	1.87244	0.00113		68.4038	12071.7	11152.7	557.408	10595.2		68.6142	841.062	376.475	3925.51	3549.04
37.6306	193.116	22.588	231.231	208.643		37.6369	15.8476	2.82829		37.755	2.30651	1.9878e-06		37.6813	-66.7669	0.05815		37.7413	34.6201	2.05996	0.00129		69.0284	9669.74	8773.09	403.185	8369.91		69.2358	556.499	290.206	3182.47	2892.27
37.8285	189.139	23.8461	245.115	221.269		37.8344	1.70888	3.02197		37.9496	-2.62159	2.29258e-06		37.8772	-93.938	0.0663		37.9383	1.35382	2.26419	0.00148		69.6467	7113.77	6690.94	292.546	6398.4		69.8547	406.892	223.889	2566.3	2342.41
38.0236	190.068	25.1519	259.5	234.348		38.0303	0.22925	3.2269		38.149	-7.65938	2.65279e-06		38.0736	-62.7103	0.07562		38.1367	-29.8766	2.48997	0.00168		70.2678	4744.39	4968.88	211.987	4756.9		70.4781	338.92	172.404	2056.04	1883.64
38.2228	226.66	26.5574	274.947	248.389		38.2305	-14.3897	3.45032		38.3482	-10.6159	3.06864e-06		38.2732	-69.4857	0.08642		38.335	-13.1195	2.73788	0.00192		70.8873	2828.38	3625.35	153.819	3471.53		71.104	252.792	132.655	1639.52	1506.87
38.4218	237.408	28.0368	291.153	263.116		38.4296	-6.24906	3.68758		38.5473	-11.3557	3.54896e-06		38.4723	-61.5996	0.09871		38.5333	31.8514	3.01001	0.0022		71.5114	1536.7	2604.17	111.419	2492.76		71.729	214.888	102.142	1303.95	1201.81
38.6196	260.382	29.5873	308.068	278.481		38.628	-3.08396	3.93993		38.7447	-12.2474	4.09832e-06		38.6716	-73.191	0.11273		38.7328	62.6999	3.31073	0.00251		72.1372	812.58	1851.85	80.6993	1771.15		72.3543	170.988	78.6799	1034.76	956.08
38.8177	296.695	31.2223	325.82	294.597		38.826	-11.8838	4.20846		38.9454	1.83045	4.74336e-06		38.8693	-63.0773	0.1286		38.9311	81.3105	3.63894	0.00286		72.763	473.974	1308.79	58.4995	1250.29		72.978	118.172	60.6839	820.38	759.696
39.0171	315.756	32.9573	344.546	311.588		39.0249	-29.065	4.49649		39.1437	7.50209	5.47925e-06		39.0701	-32.4157	0.14697		39.1302	29.3822	4.00081	0.00327		73.3882	309.696	921.718	42.4615	879.256		73.5995	77.4172	46.8799	650.305	603.425
39.2147	330.5	34.7677	363.952	329.184		39.2239	-20.198	4.8037		39.3428	-0.77045	6.33177e-06		39.2691	-40.8654	0.16774		39.3281	10.3542	4.39552	0.00373		74.0123	184.969	648.059	30.8703	617.188		74.2211	52.0956	36.2391	515.125	478.886
39.4142	342.278	36.6935	384.433	347.74		39.4226	-38.8905	5.13121		39.5431	-8.816	7.32158e-06		39.4679	-16.6292	0.1914		39.5285	37.0466	4.83438	0.00425		74.6367	122.575	455.002	22.4621	432.54		74.8475	25.8556	27.9796	407.182	379.202
39.6127	374.451	38.7112	405.698	366.987		39.6225	-45.494	5.48251		39.7395	13.2209	8.44134e-06		39.6658	-42.0732	0.21821		39.7274	-17.4039	5.31276	0.00485		75.2604	110.478	319.444	16.3671	303.077		75.472	10.5953	21.6376	322.072	300.434
39.8124	401.107	40.8506	428.018	387.167		39.8237	-28.3276	5.85995		39.9398	5.16796	9.75824e-06		39.8664	-38.4512	0.24919		39.9272	-32.6512	5.83988	0.00554		75.8844	92.8575	224.266	11.9372	212.329		76.0969	-14.322	16.7444	254.747	238.002
40.0113	438.27	43.0933	451.148	408.055		40.0227	-23.1286	6.25834		40.1392	19.3395	1.12703e-05		40.0672	-39.0995	0.28454		40.125	-39.1816	6.41279	0.00631		76.5077	51.7956	157.588	8.71892	148.869		76.7217	-27.5853	12.9685	201.548	188.579
40.2105	445.272	45.4594	475.241	429.781		40.2215	-34.7168	6.68262		40.3399	5.58539	1.30273e-05		40.2683	-51.7868	0.32494		40.3252	-53.3333	7.0487	0.0072		77.1286	15.0704	110.966	6.38281	104.583		77.342	-40.54	10.0716	159.796	149.725
40.4103	465.623	47.9578	500.32	452.362		40.4206	-28.944	7.13582		40.5382	15.255	1.5029e-05		40.4647	-47.2484	0.36986		40.5237	-55.1382	7.74084	0.00821		77.7512	22.5976	78.1302	4.67351	73.4567		77.9647	-26.1342	7.82053	126.637	118.817
40.6092	509.71	50.577	526.203	475.626		40.618	-15.3255	7.61494		40.7371	24.1239	1.73428e-05		40.6638	-48.4019	0.42167		40.7209	-22.2854	8.49451	0.00935		78.3757	15.6528	55.0115	3.42253	51.589		78.588	-26.0311	6.07625	100.391	94.3145
40.8072	531.087	53.3202	552.849	499.529		40.8158	-32.4217	8.12657		40.9354	27.8904	2.00007e-05		40.8628	-58.1895	0.4806		40.9208	-39.1378	9.33269	0.01066		79.0005	-28.7155	38.7719	2.50879	36.2631		79.2122	-35.3338	4.7235	79.6079	74.8844
41.0071	573.038	56.2353	580.636	524.4		41.0159	-34.3906	8.67819		41.1363	-1.67943	2.31038e-05		41.0615	-20.7159	0.54758		41.1194	-61.1155	10.2454	0.01215		79.6254	-27.4702	27.3563	1.84084	25.5155		79.8379	-18.4779	3.6729	63.1341	59.4612
41.2054	583.585	59.2772	609.038	549.761		41.214	-28.3675	9.26033		41.3348	2.04767	2.66379e-05		41.2597	-51.3692	0.6236		41.3184	-39.5079	11.2485	0.01384		80.2517	-32.2146	19.3117	1.35132	17.9603		80.4612	2.07223	2.86115	50.1476	47.2864
41.4061	624.473	62.5192	638.633	576.114		41.412	-31.2074	9.88051		41.5343	20.9657	3.07295e-05		41.4602	-41.8191	0.71111		41.5185	-38.3518	12.3547	0.01578		80.8758	-3.35508	13.6661	0.99408	12.672		81.0851	-20.1611	2.23026	39.853	37.6227
41.606	683.213	65.9146	668.876	602.962		41.6115	-8.60111	10.5464		41.7322	26.3986	3.54022e-05		41.6583	-22.5334	0.8095		41.7185	-34.8994	13.5674	0.01798		81.4985	-36.0035	9.69129	0.7326	8.95869		81.7095	-45.214	1.73961	31.6887	29.9491
41.8034	714.848	69.4434	699.487	630.043		41.8096	-5.45884	11.2511		41.9296	21.654	4.07655e-05		41.857	-16.3567	0.92174		41.9163	-93.2134	14.8821	0.02046		82.1221	-63.5577	6.87778	0.54022	6.33755		82.3364	-37.9372	1.3567	25.1924	23.8357
42.0029	755.109	73.1922	731.088	657.896		42.0084	20.4612	12.0043		42.1278	26.5108	4.69572e-05		42.0553	-41.1019	1.04904		42.114	-107.126	16.3211	0.02328		82.7452	-16.5878	4.8886	0.39887	4.48972		82.9612	-38.4138	1.05989	20.0589	18.999
42.2019	817.439	77.1235	763.217	686.094		42.2074	21.3293	12.808		42.3269	22.4502	5.41159e-05		42.2544	-50.0777	1.19436		42.3134	-66.2972	17.9111	0.02651		83.3698	-21.7101	3.47645	0.29461	3.18184		83.5849	-1.27999	0.82907	15.9898	15.1607
42.3999	865.688	81.2349	795.719	714.484		42.4064	17.1545	13.6638		42.5271	29.2767	6.24048e-05		42.4536	-33.678	1.35976		42.5121	-22.2975	19.648	0.03016		83.9925	-2.15488	2.47804	0.21803	2.26001		84.2088	-60.3937	0.64902	12.7552	12.1062
42.598	903.914	85.5603	828.712	743.151		42.6054	29.9052	14.5759		42.7264	27.0179	7.19012e-05		42.6521	-8.2088	1.54701		42.7108	-47.9052	21.5506	0.03432		84.6175	0.71557	1.76646	0.16134	1.60512		84.8293	-44.7064	0.50916	10.195	9.68585
42.7977	968.957	90.1398	862.321	772.181		42.8041	34.5656	15.546		42.924	16.7224	8.27274e-05		42.8505	38.742	1.75967		42.9097	-66.8292	23.6362	0.03905		85.2402	3.67985	1.26246	0.11966	1.14281		85.4479	9.41658	0.40009	8.1608	7.76071
42.9981	987.22	94.9719	896.339	801.367		43.0036	69.7386	16.5832		43.1229	7.60688	9.52608e-05		43.0487	31.5302	2.00105		43.1096	-58.2442	25.9323	0.04445		85.8639	-1.65721	0.90289	0.08878	0.81411		86.0714	30.9221	0.31403	6.52579	6.21176
43.198	1021.37	100.036	930.434	830.398		43.2042	59.1732	17.6942		43.3221	14.1567	0.000109691		43.2476	14.0342	2.2761		43.31	-50.1164	28.4554	0.05061		86.4894	5.12099	0.646	0.06589	0.5801		86.6944	59.2514	0.24675	5.22345	4.9767
43.3975	1068.96	105.346	964.518	859.172		43.4038	53.9544	18.8717		43.5208	11.687	0.000126241		43.4467	26.5274	2.5889		43.5094	-64.6035	31.2044	0.05757		87.1136	-3.0229	0.46309	0.04898	0.41411		87.322	48.7465	0.19369	4.17725	3.98357
43.5948	1114.55	110.859	998.156	887.296		43.6023	53.0614	20.119		43.7191	-0.8709	0.000145219		43.6462	89.1564	2.94487		43.7089	-85.164	34.2171	0.06549		87.7393	19.1649	0.33214	0.03642	0.29572		87.9469	60.8076	0.15232	3.34644	3.19411
43.7947	1138.24	116.725	1032.05	915.33		43.8014	39.3717	21.4508		43.9181	6.8142	0.000167109		43.8471	71.9998	3.35248		43.9088	-128.251	37.5235	0.0745		88.365	-0.10529	0.23855	0.02711	0.21144		88.5735	48.4412	0.11982	2.68136	2.56154
43.9947	1184.46	122.887	1065.65	942.761		44.0017	46.6471	22.8773		44.1171	18.6883	0.000192264		44.0456	27.5908	3.80986		44.1091	-87.4616	41.1512	0.08476		88.9883	-0.39864	0.17176	0.02022	0.15153		89.1998	6.29378	0.09434	2.15034	2.056
44.1933	1193.54	129.307	1098.54	969.236		44.199	69.8581	24.3723		44.3163	33.8567	0.000221181		44.246	19.8617	4.33404		44.3075	-71.6309	45.0841	0.09629		89.6115	20.5695	0.12383	0.0151	0.10873		89.8236	-0.61579	0.0744	1.72729	1.65288
44.3924	1223.86	136.062	1130.94	994.881		44.3984	67.8487	25.9811		44.5146	35.3795	0.000254266		44.4453	90.8402	4.92646		44.5036	-107.771	49.3362	0.10923		90.2347	3.53975	0.0894	0.01129	0.07811		90.4474	-4.96273	0.05873	1.38854	1.32981
44.5905	1251.25	143.108	1162.44	1019.34		44.5973	52.4647	27.6886		44.7153	42.1662	0.000292738		44.6438	94.3997	5.59571		44.7022	-82.9333	54.0421	0.12407		90.8589	17.2334	0.06458	0.00844	0.05614		91.072	-1.85136	0.04638	1.11673	1.07035
44.7886	1258.6	150.499	1193.11	1042.61		44.7965	46.0502	29.5081		44.9158	35.3084	0.000336903		44.8427	85.2944	6.35656		44.9028	-82.4998	59.2444	0.14108		91.4838	18.2339	0.0467	0.00632	0.04038		91.6983	-10.6809	0.03664	0.89831	0.86167
44.9882	1289.59	158.305	1223.01	1064.7		44.9948	36.4226	31.4347		45.1131	46.1753	0.000386818		45.0427	89.9565	7.22501		45.1017	-63.6688	64.8892	0.16024		92.1066	49.7326	0.03385	0.00474	0.02911		92.322	-25.4101	0.02899	0.72376	0.69477
45.1882	1301.65	166.503	1251.83	1085.33		45.1946	2.8056	33.5007		45.3122	27.1645	0.000444601		45.2414	135.601	8.2038		45.2998	-73.7868	71.0387	0.18188		92.7319	28.9934	0.02454	0.00355	0.02099		92.9457	4.21748	0.02296	0.58359	0.56064
45.3874	1307.84	175.065	1279.32	1104.25		45.3936	18.8696	35.69		45.5123	6.88101	0.000511283		45.4399	135.735	9.31256		45.4987	-84.3564	77.7878	0.20651		93.3579	11.8531	0.0178	0.00266	0.01514		93.5705	10.5414	0.01819	0.47073	0.45254
45.5867	1318	184.039	1305.46	1121.42		45.5923	-21.9531	38.014		45.7085	-1.83355	0.000586247		45.6382	120.343	10.5679		45.6961	-77.4092	85.1066	0.2342		93.9831	-3.42503	0.01294	0.002	0.01094		94.1931	-42.3082	0.01443	0.38026	0.36583
45.7809	1327.67	193.19	1329.52	1136.33		45.7881	-21.0637	40.4489		45.9068	14.8245	0.000673104		45.8349	103.27	11.9788		45.8935	-81.2667	93.1039	0.26557		94.6064	20.6947	0.00942	0.00151	0.00792		94.8167	-62.9767	0.01146	0.3073	0.29584
45.9822	1347.32	203.118	1352.92	1149.8		45.9867	-21.4297	43.0723		46.1056	14.3699	0.000772954		46.0337	119.076	13.5938		46.0931	-70.7743	101.941	0.30152		95.2321	8.46648	0.00686	0.00113	0.00573		95.4372	-21.5577	0.00911	0.24878	0.23967
46.1815	1347.62	213.409	1374.45	1161.05		46.1863	-45.682	45.8773		46.3062	6.09493	0.000888579		46.2338	135.703	15.436		46.2926	-81.9173	111.594	0.34225		95.8557	-6.02678	0.00501	0.000854449	0.00416		96.0567	12.8348	0.00725	0.20162	0.19436
46.3792	1367.85	224.089	1394.15	1170.06		46.3855	-46.9015	48.8521		46.5053	-1.84596	0.00102		46.4338	147.539	17.525		46.4913	-70.7263	122.102	0.38824		96.4795	14.2761	0.00366	0.000644719	0.00302		96.6836	-20.3435	0.00576	0.1631	0.15733
46.5778	1359.94	235.313	1412.23	1176.92		46.5845	-61.9062	52.0127		46.7055	-6.80724	0.00117		46.6329	121.301	19.8821		46.6907	-60.1455	133.625	0.44053		97.1057	-3.71267	0.00268	0.000486425	0.00219		97.3041	7.26615	0.0046	0.13232	0.12773
46.7758	1344.67	247.005	1428.51	1181.51		46.7838	-75.5591	55.375		46.9047	-3.19053	0.00135		46.832	115.029	22.5515		46.8896	-25.6374	146.177	0.49961		97.7308	2.62888	0.00196	0.000367507	0.00159		97.9279	41.1191	0.00366	0.10731	0.10365
46.9732	1336.15	259.187	1443	1183.82		46.9829	-81.8143	58.9458		47.1035	-13.9423	0.00154		47.0311	138.807	25.5766		47.088	-16.6838	159.853	0.56637		98.3542	9.75403	0.00144	0.000278133	0.00116		98.5564	17.0606	0.00291	0.08695	0.08403
47.1731	1324.93	272.073	1455.91	1183.84		47.1824	-88.2909	62.7471		47.3023	-11.8613	0.00177		47.2294	181.288	28.9875		47.2878	-42.366	174.896	0.64253		98.9775	-15.8804	0.00106	0.000210703	0.000846801		99.1812	3.7007	0.00233	0.07059	0.06827
47.3732	1339.32	285.545	1467.08	1181.54		47.38	-73.0136	66.7485		47.5002	10.7421	0.00203		47.429	197.342	32.8731		47.4881	-14.1296	191.365	0.72902		99.6008	-9.98303	0.000778089	0.000159771	0.000618318		99.8036	-1.79556	0.00186	0.0574	0.05554
47.5728	1353.62	299.578	1476.52	1176.94		47.578	-58.954	71.0033		47.6991	0.97419	0.00233		47.6276	202.927	37.2531		47.6864	26.2213	209.158	0.82595		100.224	8.80073	0.000573294	0.000121277	0.000452017		100.429	36.8237	0.00148	0.04665	0.04517
47.7728	1362.41	314.245	1484.33	1170.08		47.7796	-40.0617	75.6054		47.8992	1.88232	0.00267		47.8276	259.501	42.2451		47.8857	39.2474	228.678	0.93624		100.847	44.3753	0.000422863	9.21285e-05	0.000330734		101.053	52.9857	0.00119	0.03797	0.03678
47.9717	1377.86	329.466	1490.54	1161.08		47.9803	-8.03445	80.4741		48.0983	10.1915	0.00306		48.0248	302.513	47.8142		48.0853	42.12	250.017	1.06133		101.468	57.5366	0.000312627	7.0117e-05	0.00024251		101.677	69.8784	0.000949713	0.03091	0.02996
48.1703	1388.9	345.311	1495.29	1149.98		48.1798	5.32165	85.6124		48.2978	17.8659	0.00351		48.2238	331.248	54.1686		48.2852	94.0829	273.334	1.20313		102.092	29.7365	0.000231143	5.3356e-05	0.000177787		102.302	61.5329	0.000760331	0.02518	0.02442
48.3687	1400.04	361.794	1498.69	1136.89		48.3791	20.1713	91.0633		48.4977	-3.37928	0.00403		48.4229	377.114	61.3638		48.4862	123.821	298.911	1.36454		102.715	41.1921	0.00017115	4.06468e-05	0.000130503		102.928	49.1724	0.00060913	0.02053	0.01992
48.5688	1383.35	379.115	1500.87	1121.76		48.5768	49.9638	96.8021		48.6977	-7.5245	0.00462		48.6232	457.765	69.5521		48.6842	149.431	326.398	1.54452		103.339	29.2792	0.00012679	3.09717e-05	9.58187e-05		103.552	58.5051	0.000488482	0.01675	0.01626
48.77	1405.2	397.241	1501.94	1104.7		48.7757	50.3242	102.924		48.8967	-14.7419	0.00529		48.8222	505.198	78.7584		48.8822	196.823	356.361	1.74807		103.96	4.87977	9.41948e-05	2.36548e-05	7.054e-05		104.175	80.1195	0.000392256	0.01368	0.01329
48.969	1418.86	415.893	1502.03	1086.14		48.9759	47.547	109.465		49.0967	-22.6132	0.00607		49.0203	591.633	89.1145		49.082	248.897	389.286	1.98018		104.58	57.751	7.01164e-05	1.80946e-05	5.20218e-05		104.798	71.8773	0.000315146	0.01118	0.01087
49.1688	1429.69	435.37	1501.31	1065.94		49.1744	81.4851	116.343		49.296	-16.7308	0.00695		49.2197	654.173	100.901		49.2791	269.439	424.679	2.23909		105.204	70.8345	5.21529e-05	1.38284e-05	3.83245e-05		105.422	50.1127	0.000253342	0.00914	0.00889
49.3676	1437.45	455.494	1499.93	1044.44		49.3738	129.32	123.671		49.4944	-11.2258	0.00796		49.4181	747.899	114.152		49.4787	316.434	463.711	2.53543		105.828	26.7781	3.88432e-05	1.05783e-05	2.82649e-05		106.046	86.1097	0.00020382	0.00748	0.00728
49.5675	1454.85	476.519	1498.04	1021.52		49.571	165.653	131.356		49.6916	-0.27276	0.0091		49.6171	861.836	129.169		49.6758	452.222	505.663	2.86605		106.451	-0.24157	2.89683e-05	8.09986e-06	2.08684e-05		106.666	45.1112	0.000164265	0.00613	0.00597
49.764	1491.9	497.947	1495.84	997.894		49.7696	197.104	139.553		49.8915	-6.51466	0.01042		49.8173	966.557	146.246		49.8758	515.98	551.997	3.24515		107.074	-11.3647	2.16326e-05	6.20809e-06	1.54245e-05		107.289	-38.2867	0.000132385	0.00503	0.00489
49.9611	1482.25	520.227	1493.46	973.229		49.9697	230.494	148.305		50.0901	-21.8353	0.01193		50.0163	1056.22	165.416		50.0759	540.382	602.471	3.67411		107.695	-66.9505	1.61968e-05	4.76835e-06	1.14285e-05		107.912	-70.1186	0.000106726	0.00412	0.00401
50.1609	1544.2	543.623	1491.01	947.387		50.1697	277.956	157.581		50.2885	-14.7902	0.01364		50.2168	1182.44	187.249		50.2768	608.127	657.608	4.16098		108.315	-106.008	1.21434e-05	3.66614e-06	8.47724e-06		108.536	-161.872	8.60915e-05	0.00338	0.00329
50.3585	1565.13	567.58	1488.71	921.13		50.3682	292.123	167.335		50.4886	-17.8012	0.01562		50.4158	1298.89	211.718		50.4762	702.95	717.142	4.70727		108.936	-218.513	9.11125e-06	2.81996e-06	6.2913e-06		109.154	-271.338	6.96569e-05	0.00278	0.00271
50.5569	1570.48	592.455	1486.67	894.216		50.5669	330.327	177.668		50.6861	-1.84169	0.01785		50.6148	1449.5	239.347		50.6759	794.458	781.983	5.32562
50.7575	1570.42	618.458	1485.02	866.566		50.7667	369.71	188.673		50.8855	-9.4399	0.02043		50.8142	1595.87	270.586		50.8755	875.147	852.391	6.02368
50.9566	1601.15	645.108	1483.94	838.83		50.9656	377.634	200.269		51.085	-29.9581	0.02337		51.012	1779.34	305.536		51.0754	978.436	929.008	6.81364
51.1566	1610.05	672.721	1483.52	810.802		51.1642	392.252	212.52		51.2839	-23.724	0.02672		51.2111	1907.47	345.185		51.2742	1080.53	1011.74	7.70093
51.3553	1596.93	701.01	1483.89	782.885		51.3622	411.332	225.437		51.4833	-8.39767	0.03056		51.4119	2099.8	390.308		51.4723	1227.2	1101.12	8.69836
51.5544	1605.47	730.206	1485.16	754.952		51.5618	428.266	239.207		51.6829	11.5477	0.03494		51.6118	2323.67	440.993		51.6722	1318.03	1198.91	9.83426
51.7548	1611.27	760.418	1487.42	727.005		51.7629	468.744	253.883		51.8811	9.86428	0.03991		51.8114	2553.28	498.044		51.8728	1427.32	1305.35	11.1223
51.9537	1558.54	791.241	1490.74	699.496		51.962	453.98	269.236		52.079	-14.2201	0.04558		52.0102	2791.83	562.037		52.0702	1620.69	1418.72	12.5517
52.1542	1560.15	823.134	1495.23	672.091		52.1628	469.323	285.597		52.2789	-1.08738	0.0521		52.2094	3041.09	634.225		52.2688	1756.38	1542.12	14.1733
52.3539	1605.3	855.706	1500.9	645.191		52.3611	510.215	302.662		52.4789	6.73644	0.05956		52.4079	3303.4	715.225		52.4674	1920.32	1675.47	16.001
52.5527	1601.02	888.893	1507.78	618.885		52.5597	502.432	320.702		52.6794	3.791	0.06809		52.6077	3555.03	806.886		52.6667	2100.2	1820.12	18.0703
52.751	1602.77	922.741	1515.9	593.16		52.7604	463.989	339.931		52.8781	17.8649	0.07774		52.8064	3852.01	909.413		52.8659	2279.94	1976.15	20.402
52.9493	1611.32	957.293	1525.3	568.006		52.9597	458.217	360.082		53.0772	14.999	0.08877		53.0052	4157.5	1024.73		53.0651	2478.7	2144.49	23.0316
53.1487	1619.04	992.718	1536.04	543.326		53.1585	482.864	381.276		53.2781	13.2734	0.10147		53.2039	4494.41	1154.09		53.2634	2719.46	2325.01	25.9816
53.3475	1629.64	1028.7	1548.05	519.355		53.3568	489.92	403.545		53.4759	-6.65849	0.11572		53.403	4809.66	1299.62		53.4609	2945.39	2518.5	29.2917
53.5441	1614.25	1064.84	1561.17	496.327		53.553	512.062	426.735		53.6713	-12.9245	0.13174		53.5981	5194.22	1459.37		53.6566	3173.92	2724.29	32.9796
53.7414	1610.85	1101.66	1575.55	473.898		53.7481	506.138	450.988		53.8697	3.15671	0.15026		53.7982	5646.06	1642.83		53.8563	3422.57	2949.78	37.2183
53.9418	1588.8	1139.54	1591.38	451.84		53.9475	522.251	477.055		54.0692	3.03595	0.17149		53.9967	6101.29	1846.71		54.0558	3707.57	3191.29	41.9882
54.1422	1573.18	1177.83	1608.36	430.534		54.1476	534.221	504.553		54.2676	5.17363	0.19553		54.1966	6531.68	2076.38		54.255	3978.81	3449.52	47.3533
54.3405	1565.64	1216.1	1626.28	410.171		54.3475	550.463	533.432		54.4655	0.46127	0.22283		54.3944	6997.07	2330.41		54.4554	4280.44	3727.4	53.4355
54.5396	1603.19	1254.8	1645.27	390.471		54.5473	568.628	563.737		54.6649	-14.7428	0.25417		54.595	7479.55	2618.12		54.6544	4617.16	4021.9	60.2367
54.7398	1586.82	1293.91	1665.32	371.414		54.7474	589.292	595.592		54.8644	-4.80964	0.28988		54.7939	8043.91	2936.2		54.8533	4965.62	4335.39	67.8863
54.9403	1611.51	1333.21	1686.27	353.063		54.9478	608.369	629.065		55.0636	-10.5021	0.33049		54.9951	8598.66	3294.7		55.0525	5329.09	4669.07	76.5052
55.141	1646.85	1372.57	1708.01	335.436		55.1475	645.571	664.022		55.2642	-18.214	0.37708		55.1946	9157.21	3690.1		55.253	5674.11	5025.57	86.2734
55.3397	1679.44	1411.47	1730.18	318.706		55.3478	682.928	700.728		55.466	-1.75833	0.43048		55.3948	9762.1	4130.76		55.452	6002.36	5399.97	97.1784
55.5393	1685.68	1450.37	1752.98	302.605		55.5478	725.014	739.081		55.6676	-8.59139	0.49133		55.5953	10406.3	4619.89		55.6531	6351.57	5799.62	109.582
55.7391	1701.48	1489.02	1776.21	287.191		55.7481	765.365	779.211		55.8653	-8.11697	0.55921		55.7946	11121.6	5157.2		55.8524	6823.12	6216.92	123.418
55.9391	1711.33	1527.33	1799.77	272.434		55.9458	824.07	820.587		56.0642	-19.0936	0.63695		55.9943	11832.8	5751.17		56.0504	7241.34	6651.75	138.851
56.1385	1738.35	1565.02	1823.41	258.384		56.1438	901.72	863.798		56.2634	-36.3444	0.72548		56.1934	12572.4	6402.62		56.2495	7663.74	7109.53	156.295
56.338	1764.86	1602.12	1847.08	244.967		56.343	933.287	909.096		56.4624	-38.131	0.82603		56.3924	13327.8	7116.4		56.4499	8100.75	7590.01	176.022
56.538	1784.92	1638.55	1870.7	232.144		56.5418	989.38	956.158		56.6613	-28.6235	0.94041		56.5922	14115.5	7899.52		56.6507	8560.73	8090.46	198.243
56.7377	1819.6	1674.07	1894.02	219.943		56.7426	1041.63	1005.59		56.8601	-25.7398	1.07033		56.7903	14906.1	8745.16		56.8495	8997.33	8603.19	222.947
56.937	1863.52	1708.53	1916.88	208.349		56.9424	1063.79	1056.64		57.0596	-8.54096	1.21852		56.9901	15755.2	9669.9		57.0492	9468.45	9134.04	250.808
57.1344	1886.05	1741.58	1939	197.416		57.1405	1144.55	1109.18		57.2588	-9.88577	1.38679		57.1896	16600.5	10666.7		57.2481	9993.31	9676.13	281.935
57.3338	1916.28	1773.74	1960.65	186.909		57.34	1204.89	1163.94		57.457	-11.5141	1.577		57.3877	17443.1	11729.8		57.4452	10482.1	10224.3	316.51
57.5321	1952.43	1804.37	1981.35	176.98		57.5365	1286.63	1219.72		57.655	-5.46582	1.79287		57.586	18333.8	12866.2		57.6435	11031.4	10783.9	355.477
57.7294	1990.08	1833.42	2001.01	167.583		57.7344	1347.86	1277.75		57.855	-12.6401	2.04058		57.7852	19250.7	14077		57.843	11516.8	11351.6	399.377
57.9286	2007.35	1861.17	2019.75	158.577		57.9341	1421.77	1338.09		58.0534	-14.1998	2.31958		57.9845	20146.1	15354.5		58.042	12014.8	11919.3	448.456
58.1294	2037.96	1887.44	2037.39	149.957		58.1332	1483.56	1400.05		58.2528	-16.4804	2.63825		58.1832	21029.7	16685.1		58.2412	12560.2	12484.1	503.401
58.328	2075.52	1911.61	2053.48	141.871		58.3333	1541.37	1464.04		58.453	-7.83716	3.00165		58.3822	21878.3	18066.6		58.4405	13085.8	13042	564.923
58.5264	2102.92	1933.87	2068.08	134.211		58.5326	1599.6	1529.4		58.653	2.45086	3.41417		58.5814	22763.5	19486.4		58.6399	13553.4	13587.8	633.739
58.7279	2086.48	1954.46	2081.29	126.832		58.7319	1681.01	1596.31		58.8524	-9.46223	3.88134		58.78	23597.6	20922.5		58.8387	14104.2	14115	710.426
58.9276	2105.91	1972.76	2092.67	119.907		58.9311	1753.05	1664.66		59.0523	-17.0242	4.413		58.9788	24421.3	22362.9		59.0389	14604.3	14623	796.603
59.1264	2142.6	1988.83	2102.2	113.374		59.1307	1819.73	1734.45		59.2514	-20.9038	5.01445		59.1792	25207.9	23797.4		59.2392	15108.3	15102.9	892.807
59.3251	2141.81	2002.67	2109.86	107.188		59.3315	1883.55	1805.88		59.4519	-12.8218	5.70158		59.3784	25960.6	25182.8		59.4391	15627.2	15548.8	999.886
59.5247	2175.49	2014.28	2115.59	101.306		59.5318	1941.2	1878.15		59.6505	-7.74942	6.47442		59.5776	26702	26502.7		59.639	16110.8	15956	1119.09
59.7234	2163.89	2023.52	2119.27	95.7595		59.7306	1987.35	1950.77		59.8499	-28.1281	7.35437		59.7777	27359.1	27736.9		59.8379	16546.1	16318.1	1251
59.9219	2163.17	2030.38	2120.9	90.5161		59.9299	2016.63	2024.23		60.0503	-12.4866	8.3582		59.9773	27964	28850.1		60.0382	17003	16634.7	1398.46
60.1221	2186.96	2034.89	2120.41	85.5142		60.1302	2059.39	2098.51		60.2498	-34.95	9.49161		60.1765	28475.1	29819.4		60.2366	17424.3	16897	1560.49
60.3209	2150.89	2036.96	2117.77	80.8147		60.3284	2150.13	2172.27		60.4483	-41.5306	10.7706		60.3755	28917.9	30622.6		60.437	17894.5	17106.5	1741.73
60.52	2161.86	2036.61	2112.97	76.361		60.5277	2209.08	2246.42		60.6463	-34.1805	12.2163		60.5767	29295.5	31247.1		60.6351	18343.9	17256.2	1939.7
60.7194	2174.05	2033.85	2105.99	72.1453		60.7256	2292.45	2319.75		60.8456	-28.3594	13.8653		60.777	29571.2	31665.9		60.8341	18779.2	17347.2	2159.01
60.9187	2149.4	2028.69	2096.85	68.1602		60.9257	2369.05	2393.4		61.0451	-24.0595	15.7352		60.9756	29691.6	31870.2		61.0333	19117.8	17377.5	2400.66
61.1191	2163.08	2021.12	2085.49	64.3719		61.1258	2460.45	2466.18		61.2437	-27.3113	17.8453		61.1756	29691.1	31858.7		61.2319	19416.6	17346.9	2665.31
61.3189	2159.9	2011.24	2072.04	60.8049		61.3247	2500.97	2537.39		61.4405	-12.735	20.213		61.3732	29590.6	31634.2		61.4298	19753.8	17256.7	2953.8
61.5161	2131.87	1999.23	2056.71	57.4742		61.5197	2572.56	2605.85		61.6397	9.09973	22.9249		61.57	29369.7	31206.3		61.6277	20083.7	17108	3268.93
61.716	2093.8	1984.86	2039.15	54.2852		61.7188	2638.21	2673.98		61.8393	3.00617	26.0034		61.7702	28974.6	30573.9		61.8264	20370	16902.3	3613.16
61.9146	2076.98	1968.44	2019.73	51.2897		61.9179	2693.16	2740.05		62.0392	3.19381	29.4966		61.9706	28454.2	29758.2		62.0267	20574.4	16640.5	3989.71
62.1133	2061.01	1949.97	1998.43	48.4587		62.1178	2751.84	2803.96		62.2386	26.8786	33.4418		62.1708	27736.6	28781.9		62.2278	20787.6	16326.5	4398.35
62.3132	2038.24	1929.41	1975.17	45.7677		62.318	2810.24	2865.24		62.4383	24.2517	37.9176		62.3691	26837.4	27679		62.4266	20945.7	15969.6	4833.09
62.5124	1974.11	1907.03	1950.26	43.2351		62.5192	2861.6	2923.7		62.6377	27.2217	42.9753		62.568	25782.2	26461.5		62.6255	21088.1	15571	5298.56
62.7106	1918.64	1883	1923.85	40.8542		62.7178	2919.23	2978.04		62.8361	35.1717	48.6688		62.7686	24640.9	25147.4		62.8239	21212.4	15136.7	5792.94
62.9112	1898.52	1856.98	1895.56	38.5778		62.9171	2965.53	3028.92		63.0365	32.9513	55.1788		62.9677	23328.7	23781.9		63.0232	21286.5	14668.8	6318.42
63.1095	1862.41	1829.71	1866.16	36.4532		63.1171	2976.1	3075.99		63.236	43.2134	62.5117		63.1664	21890.2	22382.4		63.2245	21369.7	14169.1	6876.39
63.3095	1804.23	1800.74	1835.17	34.4287		63.3163	3021.33	3118.63		63.4366	53.0828	70.8549		63.3661	20331.7	20960.9		63.4241	21428.2	13651.9	7453.95
63.5103	1775.7	1770.28	1802.79	32.5091		63.5145	3049.26	3156.61		63.6355	77.0886	80.2149		63.5662	18740.6	19541.9		63.6229	21447.2	13120.5	8049.07
63.7098	1715.82	1738.81	1769.52	30.7092		63.7136	3085.33	3190.08		63.8349	94.7946	90.8188		63.7653	17103.2	18151.7		63.8224	21508.5	12575.6	8661.22
63.9096	1677.17	1706.18	1735.19	29.0072		63.9137	3110.97	3218.75		64.0364	129.349	102.943		63.9667	15419.9	16782.7		64.0223	21505.9	12022.7	9283.21
64.1079	1619.78	1672.83	1700.24	27.4121		64.115	3137.33	3242.44		64.2362	108.299	116.545		64.1661	13766.5	15475.7		64.2223	21546.4	11466.6	9907.25
64.3076	1549.2	1638.37	1664.26	25.8947		64.3147	3140.51	3260.66		64.4346	129.999	131.792		64.366	12145.8	14221.8		64.4217	21568.5	10913.5	10522.3
64.5061	1507.94	1603.35	1627.82	24.4701		64.5151	3145.04	3273.56		64.6352	175.543	149.221		64.5648	10591.8	13038.8		64.622	21572.6	10362.9	11123.7
64.7067	1474.17	1567.34	1590.46	23.1112		64.7134	3167.38	3280.93		64.8348	222.759	168.812		64.7625	9118.99	11928.5		64.8206	21620.5	9824.82	11693.8
64.9076	1425.58	1530.75	1552.58	21.8267		64.9133	3155.08	3282.91		65.0334	263.922	190.805		64.9635	7808.16	10870.8		65.0225	21643.7	9288.5	12236.3
65.1075	1385.47	1493.89	1514.51	20.6194		65.1116	3134.6	3279.46		65.2324	309.982	215.689		65.1622	6590.41	9895.5		65.2213	21645	8773.29	12723.3
65.3064	1332.12	1456.94	1476.42	19.4859		65.311	3166.77	3270.58		65.4305	354.719	243.61		65.3587	5496.59	9000.18		65.418	21680.4	8278.29	13148.9
65.5063	1304.4	1419.56	1437.97	18.4096		65.5108	3200.54	3256.33		65.6297	386.272	275.266		65.559	4547.07	8156.45		65.6181	21746.3	7791.24	13515
65.7062	1264.36	1382.07	1399.47	17.3936		65.7097	3219.24	3236.92		65.8281	472.431	310.817		65.7584	3774.76	7383.28		65.8184	21748.6	7321.45	13805.7
65.9042	1253.62	1344.94	1361.38	16.4435		65.9084	3216.05	3212.45		66.0272	537.372	351.017		65.9586	3082.18	6671.54		66.0175	21728.6	6873.17	14012.5
66.1037	1225.84	1307.56	1323.1	15.539		66.1081	3185.81	3182.93		66.2288	590.627	396.899		66.1574	2509.82	6024.57		66.2185	21704.2	6440.17	14133.3
66.3049	1195.92	1270.01	1284.69	14.6778		66.3083	3171.44	3148.57		66.4285	689.712	448.143		66.3569	2025.5	5432.5		66.4186	21590.4	6028.91	14162.9
66.5034	1170.93	1233.19	1247.07	13.8758		66.5079	3172.97	3109.79		66.6274	776.072	505.586		66.5589	1666.87	4887.46		66.6175	21386.2	5639.9	14102.1
66.702	1162.08	1196.63	1209.74	13.1176		66.7082	3165.7	3066.57		66.8281	860.172	570.804		66.7593	1379.69	4396.39		66.8173	21143.8	5268.98	13952.2
66.9016	1132.35	1160.24	1172.64	12.3981		66.9085	3119.07	3019.33		67.0295	979.444	644.49		66.9588	1168.22	3953.72		67.0147	20843.3	4921.73	13720.5
67.101	1094.13	1124.3	1136.02	11.7193		67.1092	3089.54	2968.24		67.2282	1094.37	726.215		67.1597	929.568	3550.48		67.215	20460	4588.84	13406.5
67.3013	1093.19	1088.65	1099.73	11.075		67.3083	3040.7	2914.16		67.4283	1211.42	818.645		67.3581	793.502	3190.59		67.4147	19897.8	4275.82	13021.9
67.5027	1059.23	1053.35	1063.81	10.4637		67.5079	2987.91	2856.8		67.628	1354.06	922.156		67.5582	719.227	2863.1		67.6148	19239.2	3980.52	12573.8
67.7018	1023.15	1019.01	1028.9	9.89296		67.7073	2949.01	2796.73		67.8258	1518.66	1037.12		67.7584	642.887	2567.75		67.8151	18440.6	3702.9	12072.6
67.9016	1001.53	985.149	994.501	9.35202		67.9071	2903.27	2734.05		68.0249	1675.55	1166.63		67.9566	594.749	2304.64		68.0139	17568.7	3444.14	11532.7
68.1022	1028.85	951.791	960.63	8.8391		68.1067	2816.69	2669.25		68.2264	1856	1313.53		68.156	540.308	2066.34		68.212	16622.3	3202.54	10963.6
68.3023	1011.31	919.19	927.546	8.35597		68.3067	2724.97	2602.47		68.4261	2052.43	1476.26		68.3545	509.086	1852.95		68.4119	15538.8	2974.36	10367.5
68.5013	1003.67	887.462	895.364	7.90217		68.5069	2649.74	2534.09		68.6268	2274.06	1658.96		68.5544	476.241	1660.02		68.6124	14381.9	2760.39	9756.96
68.6995	998.023	856.554	864.029	7.47492		68.706	2589.48	2464.85		68.8268	2481.37	1862.08		68.7547	453.848	1486.5		68.8121	13219.1	2561.32	9144.92
68.9001	946.205	826.012	833.078	7.06647		68.9036	2532	2395.17		69.0247	2735.83	2085.89		68.9532	438.651	1332.22		69.0132	11954.3	2374.53	8533.19
69.1002	934.366	796.306	802.988	6.68177		69.1036	2439.39	2323.98		69.2241	3015.89	2336.24		69.154	394.03	1192.26		69.2128	10651.7	2201.7	7936.52
69.2957	927.724	768.002	774.328	6.3263		69.2999	2342.19	2253.74		69.4202	3299.84	2609.35		69.3495	354.016	1070		69.4073	9420.8	2044.76	7370.85
69.4914	898.158	740.406	746.396	5.98975		69.498	2252.32	2182.69		69.6184	3602.57	2914.36		69.5472	347.917	959.029		69.6064	8166.21	1895.06	6811.93
69.6908	864.59	713.055	718.72	5.66563		69.6976	2184.09	2111.15		69.8185	3935.1	3254.57		69.7474	342.334	858.306		69.8075	7025.51	1754.55	6272.04
69.8908	855.689	686.387	691.746	5.35837		69.897	2104.43	2039.99		70.0171	4295.25	3626.51		69.947	322.699	768.411		70.0078	5868.14	1624.52	5761.09
70.092	797.729	660.346	665.413	5.06642		70.0966	2036.3	1969.29		70.2155	4687.57	4034.27		70.1454	275.539	688.342		70.207	4826.97	1504.39	5281.12
70.2916	796.052	635.286	640.079	4.79281		70.2959	1953.25	1899.35		70.4155	5106.53	4484.52		70.3462	233.56	615.807		70.4068	3896.33	1392.6	4829.24
70.4911	768.924	611.003	615.537	4.53436		70.4965	1899.54	1829.83		70.6151	5564.14	4974.82		70.5469	214.131	550.938		70.6061	3087.69	1289.13	4408.07
70.6911	757.42	587.408	591.697	4.2894		70.6959	1837.43	1761.77		70.8139	6058.88	5505.43		70.7453	214.799	493.55		70.8057	2391.41	1193.01	4015.65
70.8928	724.265	564.383	568.439	4.05607		70.8963	1766.52	1694.47		71.0145	6577.71	6084.46		70.9457	214.257	441.64		71.0055	1775.34	1103.79	3651.64
71.0919	710.36	542.395	546.234	3.83841		71.0954	1668.89	1628.9		71.2142	7107.05	6705.27		71.1458	186.932	395.278		71.2034	1321.52	1021.91	3318.82
71.292	681.697	521.029	524.66	3.63163		71.2959	1591.17	1564.25		71.4162	7661.83	7377.49		71.3454	182.869	353.921		71.4046	939.579	944.785	3007.42
71.4932	650.078	500.278	503.713	3.43521		71.4957	1533.34	1501.3		71.6165	8268.05	8087.09		71.5463	195.399	316.658		71.6041	634.872	873.969	2724.16
71.6919	611.279	480.477	483.728	3.25176		71.6956	1481.33	1439.85		71.8168	8920.5	8836.26		71.7456	180.09	283.6		71.8044	415.544	808.117	2463.81
71.8911	601.157	461.317	464.395	3.07789		71.8955	1407.89	1380.03		72.016	9566.68	9617.45		71.9457	156.743	253.891		72.0026	245.899	747.837	2228.73
72.0916	570.018	442.714	445.626	2.91246		72.0943	1342.02	1322.17		72.216	10254.8	10432.1		72.1451	123.07	227.401		72.2026	103.655	691.508	2012.42
72.2907	517.044	424.901	427.658	2.75715		72.2934	1282.29	1265.91		72.4165	10961.8	11272.3		72.3447	98.2674	203.662		72.4024	29.5659	639.445	1815.9
72.4896	493.155	407.737	410.347	2.61034		72.4938	1224.74	1211.01		72.6166	11712.4	12125.1		72.5434	92.5546	182.518		72.6009	-20.5893	591.596	1638.61
72.6881	456.738	391.239	393.711	2.47183		72.6938	1160.85	1158		72.8146	12470.5	12973		72.7435	91.4835	163.456		72.8022	-85.2921	546.71	1475.58
72.8888	402.482	375.174	377.513	2.33939		72.8933	1098.88	1106.82		73.0137	13228.5	13817.2		72.9446	112.736	146.314		72.9998	-143.364	505.942	1330.6
73.0887	354.861	359.775	361.99	2.21469		73.0935	995.002	1057.25		73.2126	13976.5	14638.6		73.1445	117.453	131.073		73.198	-153.214	468.125	1199.02
73.287	326.643	345.072	347.17	2.09766		73.2913	925.937	1009.98		73.4112	14727.2	15422.5		73.3433	105.052	117.495		73.3966	-104.018	433.054	1079.75
73.4848	310.054	330.957	332.944	1.98719		73.4902	896.03	964.189		73.6125	15449.4	16164.7		73.542	88.6378	105.346		73.5973	-85.2241	400.28	970.919
73.6851	289.027	317.208	319.089	1.88134		73.6889	836.549	920.119		73.8117	16152.9	16831.2		73.7405	92.6107	94.472		73.7972	-104.511	370.111	873.171
73.8869	259.456	303.898	305.679	1.78054		73.89	785.217	877.23		74.0117	16807.6	17417		73.9396	62.0748	84.7027		73.9975	-153.535	342.171	784.902
74.0877	239.854	291.174	292.86	1.68569		74.0909	736.671	836.064		74.2121	17387.7	17906.5		74.1404	19.0391	75.8825		74.1986	-151.53	316.248	705.096
74.287	213.722	279.046	280.643	1.59668		74.2911	669.225	796.688		74.41	17895.2	18281.6		74.34	21.2458	68.031		74.3988	-124.043	292.399	633.584
74.4879	171.303	267.297	268.809	1.51174		74.4893	651.707	759.275		74.61	18297.4	18542		74.5396	41.3646	60.9991		74.5964	-110.855	270.643	570.062
74.689	175.877	256.011	257.442	1.43136		74.6901	603.745	722.956		74.8092	18602	18675.9		74.7391	45.8322	54.6998		74.7971	-123.077	250.2	511.961
74.8877	189.527	245.306	246.662	1.35622		74.8892	532.987	688.447		75.0073	18792.5	18681.5		74.9396	34.9463	49.0331		74.9976	-90.7394	231.329	459.785
75.0862	135.618	235.038	236.323	1.28517		75.0901	487.007	655.128		75.2068	18868.1	18558.8		75.1396	46.0099	43.9712		75.1977	-33.8495	213.926	412.988
75.2861	113.036	225.114	226.331	1.21744		75.2911	461.72	623.222		75.4083	18812.1	18307.9		75.3408	19.7727	39.4101		75.3975	-78.0011	197.875	371.017
75.4863	101.77	215.582	216.735	1.15327		75.4914	443.835	592.851		75.609	18608.7	17938.3		75.5422	10.688	35.3212		75.5976	-55.561	183.004	333.215
75.6858	84.0419	206.467	207.56	1.09273		75.6919	396.61	563.795		75.8098	18241.4	17458.6		75.7407	8.53257	31.7102		75.7981	-17.8124	169.24	299.211
75.8835	61.1351	197.805	198.841	1.03595		75.8902	384.778	536.343		76.009	17735.7	16887.2		75.9409	30.2958	28.4467		75.998	-61.4748	156.553	268.751
76.0811	49.8811	189.5	190.482	0.9822		76.0902	375.864	509.903		76.208	17092.6	16234.5		76.1415	11.8298	25.5161		76.1969	-33.4215	144.885	241.53
76.282	46.492	181.404	182.334	0.93047		76.2894	335.136	484.777		76.4059	16337	15519.8		76.3414	10.222	22.898		76.3968	-18.7976	134.04	216.949
76.4832	22.4651	173.636	174.517	0.88145		76.4888	329.853	460.8		76.6069	15484.4	14741.4		76.5397	5.50442	20.5702		76.5962	-21.9447	124.039	194.928
76.6817	38.1576	166.288	167.124	0.83566		76.6885	317.404	437.894		76.8063	14541.6	13933.4		76.7385	-31.7765	18.4748		76.7974	-9.79215	114.712	174.981
76.8809	22.2719	159.222	160.014	0.79215		76.8892	296.279	415.954		77.0051	13536.1	13105.5		76.9378	-54.0368	16.5913		76.9976	-53.2318	106.135	157.168
77.08	35.7154	152.454	153.205	0.75097		77.0879	301.31	395.269		77.2035	12520.1	12271.1		77.1348	-38.1373	14.9195		77.1933	-16.6991	98.3782	141.517
77.2753	28.3312	146.09	146.803	0.7127		77.2842	263.715	375.792		77.4039	11489.8	11431		77.3314	-19.0465	13.4211		77.3903	6.75979	91.15	127.347
77.4754	32.0727	139.842	140.517	0.67555		77.4835	222.703	356.954		77.6018	10503.4	10614.9		77.5314	13.5758	12.052		77.589	1.56532	84.3999	114.493
77.6755	18.4363	133.855	134.495	0.64036		77.6831	223.06	339.006		77.8015	9542.17	9813.55		77.7321	21.7857	10.82		77.7906	-2.08129	78.0688	102.787
77.8754	36.6626	128.129	128.736	0.60709		77.8833	212.999	321.869		78.0009	8617.04	9041.91		77.932	-8.38579	9.71971		77.9918	18.0213	72.2303	92.3059
78.0736	19.6872	122.693	123.269	0.57584		78.0828	197.706	305.634		78.2015	7777.58	8299.81		78.1298	-30.5311	8.74164		78.1889	40.4785	66.9384	83.0812
78.2738	-3.77266	117.434	117.98	0.54594		78.2831	196.081	290.127		78.3999	7028.45	7603.98		78.3301	-32.651	7.85274		78.3903	21.2087	61.9346	74.6107
78.475	20.9342	112.373	112.89	0.51749		78.4831	165.26	275.405		78.6007	6330.37	6940.31		78.5312	-28.9295	7.05194		78.5896	65.5254	57.3574	67.0879
78.6741	15.2971	107.577	108.068	0.49081		78.6812	134.66	261.546		78.7998	5698.29	6324.09		78.7306	0.25171	6.33908		78.7899	76.6609	53.1012	60.2957
78.8724	21.5579	103.005	103.47	0.46564		78.8822	118.456	248.18		79.0013	5116.03	5743.54		78.9315	-8.51958	5.69468		78.9893	74.5601	49.1813	54.2216
79.0727	8.4313	98.5838	99.0254	0.44156		79.0827	129.89	235.512		79.2001	4585.74	5212.49		79.1307	-35.6765	5.12085		79.1891	87.5975	45.5487	48.7559
79.2734	-15.9162	94.3435	94.7622	0.4187		79.2834	128.727	223.467		79.4005	4092.45	4718.46		79.3306	-35.6141	4.60387		79.3894	51.7391	42.1791	43.8332
79.4721	12.4925	90.3231	90.7203	0.39724		79.4826	108.176	212.112		79.5995	3686.52	4267.56		79.5316	-50.5189	4.13695		79.5893	48.0461	39.0673	39.4192
79.6722	-10.3048	86.4503	86.8271	0.37678		79.6815	84.1689	201.344		79.799	3303.68	3853.21		79.7315	-43.284	3.72017		79.791	39.1716	36.1623	35.4184
79.873	-6.46418	82.7301	83.0874	0.35733		79.8811	89.8142	191.079		79.9977	2970.54	3476.07		79.9313	-18.3084	3.34589		79.9899	29.011	33.5127	31.8755
80.0729	0.22137	79.1865	79.5255	0.33898		80.0804	83.285	181.343		80.1986	2664.62	3128.82		80.1305	-28.4424	3.01057		80.1885	47.2348	31.0638	28.6952
80.2728	-9.6382	75.7944	76.1161	0.32159		80.2793	54.912	172.121		80.4001	2394.27	2812.29		80.3297	-48.9595	2.70918		80.3898	78.4111	28.7658	25.7972
80.474	-5.94826	72.5282	72.8332	0.30501		80.4788	41.2306	163.336		80.5995	2135.67	2528.44		80.5295	-39.7087	2.43756		80.59	48.0564	26.652	23.209
80.6728	-5.60775	69.4397	69.7292	0.28948		80.6784	41.9602	154.994		80.799	1909.78	2271.28		80.7305	-17.1057	2.19197		80.7893	19.2066	24.7025	20.891
80.8726	3.89985	66.4702	66.7449	0.27469		80.8781	52.9571	147.076		80.9984	1734.32	2039.04		80.9308	-17.9592	1.97208		80.9899	36.9932	22.8871	18.7947
81.0718	-8.85234	63.6362	63.8969	0.26071		81.0777	42.6833	139.56		81.1957	1561.83	1831.54		81.1292	-30.2937	1.77621		81.1895	6.05525	21.2148	16.9193
81.2699	-0.46167	60.9383	61.1858	0.24753		81.277	17.6974	132.439		81.395	1424.98	1642.4		81.3279	-31.1724	1.59979		81.3892	-3.87053	19.666	15.2325
81.4684	-7.85535	58.3502	58.5852	0.23499		81.4764	5.83467	125.676		81.5948	1292.97	1471.77		81.5281	-71.8187	1.43985		81.5886	13.152	18.2328	13.7166
81.6686	-5.70089	55.853	56.076	0.22301		81.6761	10.208	119.251		81.7954	1152.57	1317.7		81.7261	-19.5324	1.29761		81.7891	-21.828	16.899	12.3463
81.8693	-5.42123	53.4578	53.6695	0.21163		81.8764	8.44527	113.138		81.9937	1048.29	1180.88		81.924	-7.28608	1.16962		81.9871	-21.6624	15.6791	11.129
82.0684	1.01725	51.1845	51.3854	0.20092		82.0744	-8.49955	107.402		82.1948	945.519	1056.3		82.1252	-16.1036	1.05256		82.1882	-34.1143	14.5309	10.0161
82.2679	20.9787	49.0046	49.1953	0.19075		82.2742	-6.26464	101.909		82.3946	848.842	945.302		82.324	-65.6365	0.94847		82.3871	-4.5688	13.479	9.02586
82.4681	23.4185	46.9109	47.092	0.18106		82.4743	-10.8554	96.6932		82.5929	764.344	846.51		82.5243	-76.6286	0.85412		82.5849	-1.25893	12.51	8.13957
82.668	8.4433	44.9108	45.0827	0.17189		82.674	-11.6508	91.7532		82.793	683.443	757.155		82.7244	-84.8809	0.76937		82.7859	-28.9709	11.597	7.32826
82.8662	2.84699	43.0129	43.1761	0.16327		82.8747	-19.3817	87.0444		82.9914	622.759	677.757		82.9241	-100.572	0.6932		82.9856	-31.3823	10.7574	6.60368
83.0662	-27.4536	41.1808	41.3358	0.15502		83.0751	-18.8321	82.5859		83.1924	564.043	605.745		83.1248	-114.682	0.62436		83.186	-19.2287	9.97648	5.94896
83.2664	-16.1309	39.4261	39.5733	0.14718		83.2742	-14.184	78.3843		83.3916	507.123	541.882		83.3276	-70.2289	0.56178		83.3863	-57.2603	9.25304	5.35979
83.4662	-13.2529	37.7497	37.8894	0.13976		83.4738	-5.63195	74.3872		83.5914	446.248	484.531		83.5263	-64.7568	0.5066		83.5853	-45.0662	8.58734	4.83309
83.666	25.5868	36.1463	36.279	0.13273		83.6735	23.8266	70.594		83.7924	401.965	432.969		83.7269	-73.2716	0.45646		83.7846	-56.608	7.96919	4.3579
83.8648	21.0175	34.6191	34.7452	0.12609		83.8734	12.4854	66.9938		83.9913	377.906	387.316		83.9268	-93.76	0.41148		83.9844	-29.1186	7.39476	3.92885
84.0645	-1.65693	33.1511	33.2709	0.11976		84.0739	2.88188	63.5676		84.1916	360.351	346.221		84.1262	-65.9223	0.37107		84.1855	-13.9316	6.85906	3.54013
84.2638	-33.7168	31.7494	31.8632	0.11376		84.2743	8.83015	60.3205		84.3916	319.253	309.52		84.326	-58.8115	0.3346		84.3852	-45.0705	6.36591	3.19247
84.465	-13.7973	30.3945	30.5026	0.10802		84.4725	18.0882	57.2728		84.5907	288.829	276.865		84.5254	-50.8992	0.3018		84.5844	-54.3557	5.90979	2.88002
84.666	-16.2286	29.1002	29.2028	0.10258		84.6712	20.975	54.3748		84.7909	278.701	247.515		84.7261	-59.4602	0.27208		84.785	-50.8508	5.48396	2.59658
84.8656	6.62337	27.8707	27.9681	0.09746		84.8716	10.0425	51.6024		84.9894	232.41	221.482		84.9253	-91.4686	0.24551		84.9842	-70.6855	5.09194	2.34304
85.0632	12.6912	26.7055	26.7982	0.09264		85.07	8.70876	48.9985		85.1842	211.61	198.612		85.1209	-91.4593	0.22195		85.1788	-47.5916	4.73632	2.11943
85.2608	21.61	25.5894	25.6775	0.08806		85.2659	6.26899	46.5576		85.3839	181.779	177.629		85.3186	-66.4827	0.20047		85.3784	-56.73	4.39778	1.9125
85.4608	1.91403	24.5084	24.5921	0.08367		85.4648	-14.9528	44.205		85.5837	155.633	158.861		85.5183	-50.9244	0.18089		85.5774	-37.0078	4.08461	1.72646
85.6602	0.08244	23.4767	23.5563	0.07951		85.6631	-26.6359	41.9796		85.7834	135.176	142.089		85.7192	-56.5612	0.16315		85.7756	-39.7727	3.79518	1.55933
85.8596	-14.0336	22.4895	22.5651	0.07556		85.8629	2.65875	39.8527		85.9837	119.631	127.063		85.9166	-27.0402	0.14743		85.9757	-54.1052	3.52413	1.40721
86.0584	0.10448	21.5471	21.619	0.07183		86.064	0.62592	37.8222		86.184	139.141	113.631		86.1162	-37.7769	0.13309		86.1757	-41.0867	3.27282	1.27013
86.2572	9.07893	20.6453	20.7136	0.06828		86.2641	-16.6629	35.9054		86.3841	137.573	101.635		86.3163	-69.9883	0.12013		86.3759	-29.9544	3.03941	1.14639
86.4566	9.53118	19.779	19.8439	0.0649		86.464	-0.53376	34.0889		86.5836	135.833	90.947		86.5179	-78.7036	0.10836		86.5745	-72.1573	2.82448	1.03565
86.6572	24.7475	18.9451	19.0068	0.06167		86.6639	44.5335	32.3657		86.7834	101.651	81.3777		86.718	-86.4887	0.09783		86.777	-96.2307	2.6213	0.93389
86.8555	7.24474	18.1562	18.2148	0.05864		86.8638	-6.01481	30.7313		86.9831	87.761	72.827		86.9172	-89.6412	0.08836		86.9775	-103.6	2.4347	0.84308
87.0559	-7.71792	17.3926	17.4483	0.05573		87.0636	-20.8839	29.1813		87.1831	74.3814	65.167		87.1198	-72.5812	0.07969		87.1768	-82.9732	2.26255	0.76164
87.2576	-3.30456	16.6572	16.7102	0.05296		87.2654	-15.9058	27.6965		87.3832	67.1752	58.3162		87.3195	-38.5466	0.07198		87.3749	-67.7617	2.10367	0.68857
87.4583	12.0443	15.957	16.0073	0.05033		87.4651	-13.3962	26.3023		87.5846	65.102	52.156		87.5199	-29.8735	0.06501		87.5755	-39.056	1.95428	0.62178
87.6579	-4.93226	15.2905	15.3383	0.04786		87.6646	13.66	24.9808		87.7833	81.7754	46.7192		87.7189	-51.2554	0.05876		87.7764	-50.8273	1.81547	0.56145
87.8566	0.46401	14.655	14.7005	0.04551		87.8649	22.773	23.7219		87.9834	71.0365	41.8201		87.9187	-85.0393	0.05309		87.9752	-53.4246	1.68794	0.50756
88.0566	10.2058	14.0428	14.086	0.04327		88.0633	10.6544	22.5389		88.1829	58.2848	37.4525		88.1194	-114.276	0.04795		88.1766	-31.6237	1.56802	0.4583
88.257	-1.45517	13.4554	13.4965	0.04114		88.2654	27.4648	21.3951		88.3802	40.6904	33.5852		88.3188	-116.256	0.04335		88.3752	-50.2287	1.45822	0.41446
88.4582	-24.3336	12.891	12.9301	0.03911		88.4653	-3.08746	20.3218		88.5799	26.5144	30.0802		88.5173	-60.2598	0.0392		88.5737	-67.7584	1.35629	0.37487
88.6553	-31.2348	12.3614	12.3986	0.03722		88.6653	-24.9424	19.3029		88.7817	25.3024	26.9133		88.7183	-39.912	0.03542		88.7737	-73.6895	1.2609	0.33885
88.8564	-28.9888	11.8441	11.8795	0.03538		88.8659	-6.28307	18.3334		88.9811	29.1221	24.1154		88.9177	-26.7758	0.03202		88.9741	-59.3773	1.17209	0.30625
89.0564	-12.0879	11.3514	11.385	0.03365		89.0633	8.00101	17.4272		89.1793	9.79359	21.6236		89.1145	-21.8849	0.029		89.1719	-64.455	1.09069	0.27719
89.2537	-12.1881	10.886	10.918	0.03203		89.2617	-10.5888	16.5627		89.3799	-3.45641	19.3662		89.3151	-59.2655	0.02621		89.3719	-40.6403	1.01418	0.25062
89.4549	-4.28994	10.4316	10.462	0.03045		89.4613	-18.0507	15.7366		89.5788	-1.50042	17.3629		89.5145	-40.2817	0.02371		89.5718	-19.8518	0.94317	0.22665
89.6547	-13.7311	9.99939	10.0284	0.02897		89.6624	-1.25668	14.947		89.7795	2.99371	15.5531		89.714	-48.8082	0.02145		89.772	20.2615	0.87712	0.20496
89.8539	-8.16018	9.58654	9.6141	0.02756		89.8628	15.7314	14.2003		89.9788	-1.91638	13.9439		89.9133	-38.2774	0.0194		89.973	-6.70426	0.8155	0.18529
90.0541	-4.97265	9.1893	9.21552	0.02622		90.0622	14.7706	13.4951		90.1781	-9.72631	12.5031		90.1141	7.9748	0.01755		90.1715	-63.5008	0.75897	0.16774
90.2542	6.58055	8.80908	8.83402	0.02494		90.2614	-21.9525	12.8258		90.3795	18.0694	11.1995		90.3143	-22.0291	0.01587		90.3716	-20.8322	0.70599	0.15174
90.4535	24.9112	8.44646	8.47019	0.02374		90.462	-15.3	12.1865		90.58	-16.2807	10.038		90.5131	-32.8447	0.01437		90.5716	-10.61	0.65681	0.1373
90.6538	46.4094	8.0974	8.11998	0.02258		90.6608	-17.3233	11.5846		90.7809	-22.2977	8.99601		90.7155	-62.5535	0.01299		90.7711	-62.1611	0.61119	0.12427
90.8526	4.64122	7.76532	7.78681	0.02149		90.8604	-5.89977	11.0106		90.9809	-38.4663	8.06688		90.9132	-29.3737	0.01177		90.9706	-46.2561	0.56878	0.11249
91.052	-24.9356	7.44642	7.46687	0.02045		91.0607	-0.10954	10.4641		91.1807	-39.8329	7.2353		91.1124	-45.9372	0.01065		91.1712	-22.0712	0.52916	0.10178
91.2512	-30.3212	7.14119	7.16066	0.01947		91.2604	18.2839	9.9465		91.3809	-34.0681	6.48908		91.3121	-42.1456	0.00964		91.3711	-2.06673	0.49246	0.09213
91.4516	-3.61548	6.84699	6.86552	0.01853		91.4607	-6.37196	9.45354		91.5812	-44.4478	5.82002		91.5135	4.65613	0.00872		91.5688	-2.5483	0.45869	0.0835
91.6529	13.4639	6.56402	6.58165	0.01763		91.6602	-38.4906	8.98739		91.7812	-54.0639	5.22132		91.7124	-3.39183	0.0079		91.7682	7.46987	0.42702	0.07562
91.8534	10.3915	6.29396	6.31074	0.01677		91.8615	-6.28539	8.54065		91.9814	-47.002	4.68434		91.9115	16.9907	0.00716		91.9694	4.13497	0.39731	0.06843
92.0517	8.45601	6.03814	6.05411	0.01597		92.0609	1.96657	8.12056		92.1821	-25.4045	4.20206		92.1134	-15.3823	0.00648		92.1689	7.44781	0.36993	0.06199
92.2504	39.3237	5.79236	5.80757	0.01521		92.2621	32.9892	7.718		92.3802	-24.1219	3.77506		92.3139	-24.9729	0.00586		92.3664	22.3243	0.34469	0.05621
92.4511	12.6195	5.55458	5.56905	0.01447		92.4622	15.3384	7.33768		92.5784	-50.4656	3.39168		92.5127	-66.4249	0.00531		92.5678	9.74116	0.32076	0.05088
92.6499	5.01251	5.32898	5.34276	0.01378		92.6614	20.1774	6.97812		92.7787	-49.5904	3.04404		92.7127	-35.3495	0.00481		92.7685	-1.12539	0.29859	0.04607
92.8498	-21.876	5.11142	5.12454	0.01312		92.8612	2.02651	6.63555		92.9781	-39.6782	2.73384		92.912	-8.8851	0.00436		92.9687	30.4145	0.27802	0.04173
93.049	-22.0296	4.90379	4.91628	0.0125		93.0593	-10.4621	6.31283		93.1772	-27.138	2.45588		93.1113	-32.8726	0.00395		93.1686	14.5004	0.25892	0.03782
93.2472	29.1289	4.7057	4.7176	0.0119		93.2589	-42.0879	6.0038		93.3776	-4.43428	2.20478		93.3095	-61.5992	0.00359		93.3669	38.7557	0.24128	0.0343
93.4473	31.2357	4.51402	4.52535	0.01133		93.4574	0.88123	5.71176		93.5775	-19.8406	1.98022		93.5088	-64.0448	0.00325		93.5677	49.1015	0.22466	0.03107
93.6466	-8.94167	4.33104	4.34183	0.01079		93.6591	29.2518	5.42983		93.7756	-16.4465	1.78043		93.7088	-56.2991	0.00295		93.7676	41.6303	0.20928	0.02816
93.8476	-0.84937	4.15427	4.16455	0.01028		93.8595	39.6702	5.16381		93.9738	-24.0476	1.6009		93.9074	-29.4023	0.00267		93.9664	39.1093	0.19504	0.02554
94.0476	6.36917	3.98561	3.9954	0.00979		94.0586	6.50063	4.91274		94.1756	-14.9369	1.43688		94.1072	-34.0166	0.00242		94.1648	75.3124	0.1818	0.02317
94.2472	16.6605	3.82436	3.83368	0.00932		94.2574	14.1858	4.67441		94.3758	-31.1375	1.29091		94.3089	-14.7988	0.00219		94.3651	47.7039	0.16936	0.02101
94.4459	16.8341	3.67043	3.67931	0.00888		94.4566	-21.4245	4.44745		94.5742	-24.777	1.161		94.5089	-14.7333	0.00199		94.5668	48.0958	0.15771	0.01903
94.6457	2.99467	3.52206	3.53052	0.00846		94.6569	-24.011	4.23053		94.7726	-21.9839	1.04427		94.7081	8.2363	0.00181		94.7673	95.2219	0.14693	0.01725
94.8461	-25.8923	3.37939	3.38745	0.00806		94.8569	-17.5647	4.02466		94.9736	2.27054	0.9381		94.9072	4.53029	0.00164		94.9666	76.9385	0.13696	0.01565
95.0466	-7.36064	3.24257	3.25024	0.00767		95.0563	12.3379	3.82968		95.1741	-4.35518	0.84305		95.108	33.5107	0.00148		95.1669	50.2742	0.12763	0.0142
95.2461	-30.3339	3.11212	3.11943	0.00731		95.2564	-14.4722	3.64357		95.3739	-16.6967	0.75801		95.3096	14.9855	0.00135		95.3679	70.7983	0.11891	0.01287
95.4452	-1.32889	2.98725	2.99421	0.00697		95.4571	-23.123	3.46628		95.5741	-12.0502	0.68146		95.5095	47.8804	0.00122		95.5678	84.676	0.11084	0.01168
95.6452	1.72973	2.86697	2.87361	0.00664		95.6554	1.69631	3.29973		95.7739	-23.3964	0.61285		95.7092	53.2617	0.00111		95.768	73.661	0.10332	0.01059
95.8447	-18.3932	2.75197	2.75829	0.00632		95.8547	-4.07927	3.14049		95.9728	-18.0874	0.55149		95.9088	77.7886	0.00101		95.9675	103.077	0.09633	0.00961
96.0444	-55.224	2.64153	2.64756	0.00603		96.0543	12.4141	2.98899		96.1719	-23.1606	0.49626		96.1086	101.892	0.000912539		96.167	111.039	0.08983	0.00873
96.2442	-27.5371	2.53561	2.54136	0.00574		96.2551	-5.33294	2.84403		96.3723	11.1166	0.44631		96.3081	85.6766	0.000828372		96.366	111.633	0.08379	0.00792
96.4431	7.72297	2.43448	2.43995	0.00547		96.4555	-15.811	2.70649		96.5716	10.9899	0.40166		96.5079	89.2197	0.000751948		96.5653	85.3368	0.07815	0.0072
96.6445	-16.2507	2.3363	2.34151	0.00521		96.6548	-16.4792	2.57647		96.7717	-12.0173	0.36138		96.709	126.347	0.000682243		96.7642	68.092	0.0729	0.00654
96.8439	19.3227	2.24309	2.24806	0.00497		96.8538	10.2033	2.45302		96.97	-25.7558	0.32547		96.9083	160.198	0.00061958		96.9643	106.487	0.06799	0.00593
97.0418	26.3598	2.15434	2.15908	0.00474		97.0513	27.9988	2.33644		97.1696	-18.411	0.29296		97.1079	110.877	0.000562643		97.1636	98.0622	0.06342	0.00539
97.2416	47.2592	2.0684	2.07292	0.00452		97.2524	10.6124	2.22355		97.3699	-0.38199	0.26364		97.307	112.335	0.000511122		97.3639	122.316	0.05915	0.00489
97.4422	8.46294	1.98562	1.98992	0.0043		97.4524	19.4424	2.11676		97.5702	-2.77883	0.23728		97.5072	177.933	0.000464107		97.5632	97.9314	0.05519	0.00444
97.6436	1.3283	1.90596	1.91006	0.0041		97.6494	7.68793	2.01674		97.7692	5.87719	0.21371		97.706	159.548	0.000421774		97.7632	111.346	0.05149	0.00404
97.842	-1.7433	1.83067	1.83458	0.00391		97.8487	6.20209	1.92042		97.9693	22.605	0.19241		97.9046	122.421	0.000383362		97.9625	113.705	0.04805	0.00367
98.0403	-15.3768	1.75846	1.76219	0.00373		98.0483	11.7616	1.82866		98.1687	2.54957	0.17331		98.1054	82.2292	0.000348116		98.1617	84.7352	0.04484	0.00333
98.2405	-1.02984	1.68853	1.69208	0.00356		98.2472	4.07833	1.74169		98.3681	9.82654	0.15612		98.305	97.9791	0.000316318		98.3602	129.733	0.04186	0.00303
98.4395	19.4824	1.62185	1.62524	0.00339		98.4465	21.3023	1.65881		98.5668	20.7292	0.1407		98.505	173.721	0.000287407		98.5595	161.337	0.03907	0.00275
98.6412	35.8293	1.55701	1.56024	0.00323		98.6464	1.58072	1.57967		98.7678	7.0979	0.12668		98.7042	143.027	0.000261265		98.7595	153.529	0.03646	0.0025
98.8409	-6.66776	1.49542	1.49851	0.00308		98.8477	-2.02575	1.5039		98.968	26.2819	0.1141		98.9037	134.63	0.000237491		98.9599	122.067	0.03403	0.00227
99.0418	-15.0134	1.43598	1.43892	0.00294		99.0477	12.207	1.43228		99.1696	1.38695	0.10272		99.1039	193.239	0.000215829		99.1605	93.0693	0.03175	0.00207
99.2399	-0.32778	1.37974	1.38254	0.0028		99.2482	-4.55211	1.36395		99.3695	-12.7181	0.09256		99.3037	187.367	0.000196202		99.3592	90.2122	0.02965	0.00188
99.4374	-19.212	1.32592	1.3286	0.00267		99.4475	-39.0597	1.29936		99.5694	24.5296	0.08341		99.5024	205.9	0.000178469		99.5593	88.59	0.02768	0.00171
99.6378	-6.33495	1.27353	1.27608	0.00255		99.6482	-27.0939	1.23748		99.7683	69.9214	0.07522		99.7017	195.247	0.000162307		99.7588	64.7345	0.02584	0.00155
99.8376	15.7903	1.22337	1.2258	0.00243		99.849	-4.23731	1.17855		99.9685	53.6022	0.06779		99.9011	185.305	0.000147616		99.9584	49.6439	0.02413	0.00141
100.038	-6.14956	1.17507	1.17739	0.00232		100.049	-3.1846	1.12267		100.169	35.0919	0.06111		100.102	171.703	0.000134192		100.158	33.5926	0.02253	0.00129
100.238	-3.64463	1.12893	1.13114	0.00221		100.251	7.43313	1.06902		100.369	38.8775	0.05508		100.302	159.695	0.000122042		100.358	22.0714	0.02104	0.00117
100.437	-25.1247	1.08469	1.0868	0.00211		100.451	13.9325	1.01846		100.567	40.4496	0.04971		100.501	139.381	0.000111042		100.559	87.246	0.01964	0.00106
100.636	-21.6925	1.04231	1.04432	0.00201		100.653	-20.0473	0.97003		100.766	36.1636	0.04485		100.7	136.609	0.000101031		100.759	82.157	0.01835	0.000966856
100.836	-22.3825	1.0016	1.00352	0.00192		100.851	4.76314	0.92469		100.963	37.865	0.0405		100.9	121.678	9.1925e-05		100.958	60.5737	0.01714	0.000879944
101.031	54.2007	0.96319	0.96502	0.00184		101.044	5.0049	0.88247		101.16	51.5333	0.03659		101.096	91.4069	8.38069e-05		101.154	31.8965	0.01603	0.000802132
101.229	35.587	0.92603	0.92778	0.00175		101.244	-0.2683	0.84094		101.36	74.2361	0.03302		101.296	98.359	7.62549e-05		101.353	35.8613	0.01498	0.000730313
101.427	-23.5703	0.89017	0.89184	0.00167		101.444	3.70564	0.80148		101.56	85.7966	0.02979		101.497	115.6	6.93491e-05		101.553	84.6558	0.01399	0.000664541
101.626	-26.9714	0.85545	0.85704	0.0016		101.644	-17.7573	0.76383		101.76	62.3081	0.02687		101.697	106.331	6.3121e-05		101.752	76.6189	0.01308	0.000604988
101.828	17.6753	0.82174	0.82327	0.00152		101.842	-14.5573	0.72819		101.958	56.5966	0.02427		101.897	121.673	5.74403e-05		101.95	27.767	0.01223	0.000551219
102.029	15.7782	0.78969	0.79115	0.00145		102.042	9.77269	0.69403		102.157	56.0362	0.02191		102.097	177.076	5.22783e-05		102.151	2.89354	0.01142	0.000501489
102.23	-6.81449	0.75882	0.7602	0.00139		102.242	24.4295	0.66159		102.356	86.4513	0.01979		102.297	242.322	4.75999e-05		102.351	40.6895	0.01067	0.000456481
102.431	-28.9284	0.72916	0.73048	0.00132		102.441	1.44618	0.63075		102.557	82.9165	0.01786		102.495	182.399	4.3363e-05		102.551	54.1693	0.00997	0.000415607
102.63	19.1458	0.70087	0.70213	0.00126		102.641	-8.00556	0.60129		102.757	58.7967	0.01611		102.695	98.5382	3.9486e-05		102.75	-16.4177	0.00932	0.000378608
102.829	-18.852	0.67385	0.67505	0.00121		102.84	-27.3231	0.57329		102.957	58.571	0.01455		102.895	91.9243	3.59612e-05		102.95	-60.0823	0.00871	0.00034477
103.032	-17.8174	0.64738	0.64853	0.00115		103.04	-4.48693	0.54655		103.156	79.0364	0.01314		103.094	159.078	3.27609e-05		103.151	-41.5765	0.00814	0.000313872
103.232	-10.0369	0.62226	0.62336	0.0011		103.241	10.7008	0.52099		103.356	63.1811	0.01187		103.294	88.7679	2.98369e-05		103.351	-54.6525	0.00761	0.000285926
103.431	-22.2151	0.59825	0.5993	0.00105		103.441	9.0679	0.49673		103.556	40.239	0.01072		103.493	27.2141	2.71982e-05		103.549	-131.449	0.00712	0.000260716
103.632	-41.3972	0.5751	0.5761	0.001		103.642	15.2751	0.4735		103.757	33.3034	0.00968		103.692	84.1078	2.4781e-05		103.749	-117.947	0.00666	0.000237437
103.831	16.8658	0.55293	0.55389	0.000954775		103.841	-0.62316	0.45159		103.954	59.3366	0.00876		103.892	84.4626	2.25844e-05		103.95	-41.0158	0.00622	0.000216279
104.03	58.0015	0.53173	0.53264	0.000911804		104.041	-3.17348	0.43064		104.155	93.5765	0.0079		104.092	65.5536	2.05727e-05		104.152	-43.4499	0.00581	0.000196881
104.229	51.8327	0.51133	0.5122	0.000870752		104.241	-4.66079	0.41071		104.355	74.2888	0.00714		104.291	43.2098	1.87552e-05		104.352	-53.5046	0.00544	0.000179394
104.429	16.5575	0.49164	0.49248	0.000831402		104.44	-15.9347	0.39172		104.555	47.2138	0.00645		104.491	45.0057	1.709e-05		104.55	-67.4295	0.00509	0.000163634
104.628	-2.69417	0.4729	0.47369	0.000794193		104.64	-17.0254	0.37361		104.753	59.6496	0.00584		104.693	34.6031	1.55652e-05		104.749	-80.4305	0.00476	0.000149232
104.827	-46.8258	0.45478	0.45554	0.000758489		104.839	2.66805	0.35643		104.952	65.5721	0.00528		104.892	-15.4003	1.41966e-05		104.948	-94.1551	0.00445	0.000136083
105.025	12.6614	0.43748	0.43821	0.000724626		105.037	-13.979	0.34014		105.149	54.723	0.00478		105.09	-18.8847	1.29536e-05		105.147	-107.974	0.00417	0.000124099
105.225	50.5625	0.42074	0.42143	0.000692068		105.237	-8.2341	0.32442		105.35	30.2938	0.00432		105.29	56.9702	1.1809e-05		105.347	-120.829	0.0039	0.000113158
105.423	28.6571	0.40478	0.40544	0.000661268		105.436	-15.2152	0.30952		105.551	20.4148	0.0039		105.49	44.0832	1.07668e-05		105.547	-131.421	0.00365	0.000103185
105.623	6.6498	0.38926	0.38989	0.000631508		105.635	-1.31797	0.29535		105.751	43.3817	0.00353		105.69	-35.1263	9.81651e-06		105.745	-65.3126	0.00341	9.41667e-05
105.823	9.99081	0.3744	0.375	0.000603208		105.835	21.7537	0.2818		105.95	35.2559	0.00319		105.889	-73.0979	8.95493e-06		105.945	-7.03958	0.00319	8.58815e-05
106.023	13.8727	0.36012	0.3607	0.000576212		106.033	51.1121	0.26895		106.149	8.70769	0.00289		106.087	-53.4622	8.17546e-06		106.145	-29.2514	0.00299	7.83142e-05
106.224	28.9428	0.34628	0.34683	0.000550226		106.233	75.7	0.2566		106.348	3.57408	0.00261		106.287	-24.1142	7.45619e-06		106.345	-57.4993	0.0028	7.14333e-05
106.424	-12.8694	0.33308	0.3336	0.000525606		106.432	24.723	0.24489		106.546	-1.11178	0.00237		106.487	-34.7736	6.80256e-06		106.546	-22.7067	0.00262	6.51429e-05
106.626	-47.5705	0.32028	0.32078	0.000501903		106.631	-2.28873	0.23373		106.746	19.0282	0.00214		106.686	-40.3284	6.21025e-06		106.746	15.8186	0.00245	5.94403e-05
106.823	6.52382	0.30827	0.30875	0.000479821		106.832	11.4051	0.22299		106.945	-10.424	0.00194		106.885	-144.724	5.66776e-06		106.946	-12.2362	0.00229	5.42252e-05
107.023	18.4087	0.29658	0.29704	0.000458456		107.032	61.9455	0.21279		107.146	-42.0635	0.00175		107.086	-153.798	5.16861e-06		107.146	-119.767	0.00215	4.94935e-05
107.223	46.8079	0.28531	0.28575	0.000438021		107.232	41.5108	0.20307		107.344	-49.1132	0.00159		107.286	-60.079	4.71795e-06		107.344	-141.826	0.00201	4.51938e-05
107.422	-19.1981	0.27455	0.27497	0.000418631		107.432	-11.4766	0.19381		107.545	-45.9469	0.00144		107.485	-37.9062	4.30651e-06		107.544	-110.455	0.00188	4.12597e-05
107.621	-22.3154	0.2642	0.2646	0.000400104		107.631	-38.4657	0.18501		107.745	-21.6043	0.0013		107.686	-132.268	3.92977e-06		107.742	-37.232	0.00176	3.76829e-05
107.821	28.3896	0.25424	0.25462	0.000382401		107.83	-20.4453	0.17663		107.945	-63.8954	0.00118		107.885	-211.702	3.58835e-06		107.941	-42.3767	0.00165	3.44239e-05
108.02	-3.78141	0.24464	0.245	0.000365451		108.03	-7.78237	0.16858		108.145	-130.815	0.00107		108.082	-171.099	3.27971e-06		108.139	-64.1309	0.00155	3.1445e-05
108.221	-57.3106	0.23538	0.23573	0.000349232		108.232	21.1873	0.16088		108.346	-149.207	0.000964151		108.281	-104.62	2.99614e-06		108.339	-75.6786	0.00145	2.87088e-05
108.421	-62.9934	0.22651	0.22685	0.000333784		108.429	-4.25668	0.15365		108.545	-138.253	0.000873156		108.48	-127.883	2.73669e-06		108.539	-7.1493	0.00136	2.62144e-05
108.618	46.4332	0.21807	0.21839	0.000319183		108.627	-19.9706	0.14676		108.743	-150.544	0.000791638		108.68	-248.153	2.49993e-06		108.739	24.8768	0.00127	2.39408e-05
108.816	92.6259	0.20994	0.21025	0.000305223		108.827	-12.1467	0.14011		108.941	-176.927	0.000717527		108.879	-308.885	2.28391e-06		108.937	-4.40359	0.00119	2.18843e-05
109.013	28.1165	0.20218	0.20247	0.000291967		109.023	-12.9972	0.13389		109.138	-178.856	0.000650969		109.077	-299.209	2.08794e-06		109.134	-56.0113	0.00112	2.00194e-05
109.212	-58.3206	0.19463	0.19491	0.00027918		109.222	-15.5053	0.12788		109.338	-205.627	0.000589802		109.277	-270.174	1.90734e-06		109.333	-49.15	0.00105	1.82896e-05
109.411	-96.664	0.18733	0.1876	0.000266895		109.42	-19.0145	0.12215		109.536	--	0.000534946		109.477	-248.106	1.74161e-06		109.533	-15.7061	0.000979464	1.67105e-05
109.612	--	0.18028	0.18054	0.000255109		109.619	-54.5128	0.11666		109.737	--	0.000484395		109.676	-333.505	1.59208e-06		109.732	-26.1862	0.000917965	1.52753e-05
109.811	--	0.17357	0.17381	0.000243954

## Sheet: Fig4b
31303s1	ca/cb wt ds					31303s2	ca/cb 4mut ds			31303s3	ca/cb 7mut ds			31074s1	MAGE_A3_WT_DS			31074s2	MAGE_A3_7mut_DS				30754s1	NYESO1_7mut_DS					30754s2	NYESO1_WT_DS					31631s1	CE10_WT_DS					31631s2	CE10_7mut_DS					31631s3	MAGE_A3_WT
Temp	CP	peak 1 fit	overall fit	peak 2 fit		Temp	CP	FIT		Temp	CP	FIT		Temp	CP	FIT		Temp	CP	FIT peak 1	FIT peak 2		Temp	CP	FIT	FIT peak 1	FIT peak 2		Temp	CP	FIT	FIT peak 1	FIT peak 2		Temp	CP	FIT	FITpk1	FITpk2		Temp	CP	FIT	FITpk1	FITpk2		Temp	CP	Fit
22.7317	29.2172	0.30442	1.67139	1.36696		22.7363				22.8575	29.941	2.05936e-11		22.7821				22.8414					22.3917						22.5996						22.726						22.8341	8.77814	0.16757	0.16757	4.87255e-16		22.8025	-32.201	0.000108671
22.9302	8.39299	0.32336	1.79172	1.46837		22.9353				23.0557	13.2036	2.41747e-11		22.981				23.0397					23.0091						23.2145						22.9241						23.032	9.24798	0.18056	0.18056	6.12249e-16		22.9992	0.78538	0.000122279
23.1271	-0.68837	0.34326	1.91943	1.57617		23.1322	-14.0575	0.01709		23.2541	22.1772	2.83764e-11		23.1791	-55.03	2.15093e-06		23.2383	-72.4675	0.00138	4.7987e-08		23.6287	34.7033	2.03335e-05	2.03178e-05	1.57461e-08		23.8316	42.9284	0.00132	0.00249	0.00117		23.1241	-53.0765	0.02998	0.02998	4.01608e-09		23.2295	14.5863	0.19451	0.19451	7.68664e-16		23.1991	-4.08725	0.000137835
23.3255	-2.48373	0.36454	2.05723	1.69269		23.3309	4.6504	0.01839		23.4527	23.7465	3.33067e-11		23.3777	-78.0882	2.49035e-06		23.4372	-62.1437	0.00154	5.55663e-08		24.25	40.7937	3.1074e-05	3.10485e-05	2.55286e-08		24.4529	32.3681	0.00185	0.00346	0.00161		23.3225	-10.6378	0.03303	0.03303	4.80033e-09		23.428	-23.4256	0.20959	0.20959	9.65846e-16		23.3969	-21.7772	0.000155146
23.5243	-3.24377	0.38714	2.205	1.81786		23.5287	23.0385	0.01978		23.6514	23.2661	3.90869e-11		23.5749	-55.6292	2.87979e-06		23.6347	-29.9476	0.0017	6.42671e-08		24.8666	43.4536	4.72551e-05	4.7214e-05	4.11575e-08		25.0727	49.1471	0.0026	0.0048	0.00219		23.5197	4.21979	0.03636	0.03636	5.72991e-09		23.628	-15.3985	0.22595	0.22595	1.2153e-15		23.5954	24.8879	0.000174689
23.7229	14.0147	0.4111	2.3631	1.952		23.7281	6.86203	0.02129		23.8495	15.6171	4.58415e-11		23.7727	-22.2474	3.331e-06		23.8335	12.5243	0.00189	7.43859e-08		25.4849	46.9508	7.1814e-05	7.17477e-05	6.6304e-08		25.6946	61.9706	0.00366	0.00665	0.003		23.7171	1.33955	0.04003	0.04003	6.83912e-09		23.8265	-4.35473	0.24343	0.24343	1.52619e-15		23.7931	23.3217	0.000196557
23.9225	-10.8602	0.43662	2.53314	2.09652		23.9252	-32.2694	0.02289		24.0475	9.89092	5.37468e-11		23.9701	-24.0913	3.85108e-06		24.0325	-9.7134	0.0021	8.60948e-08		26.1026	17.9476	0.000108912	0.000108805	1.06564e-07		26.3137	35.7983	0.00512	0.00921	0.00408		23.9164	27.3622	0.0441	0.0441	8.1756e-09		24.0248	1.04356	0.26221	0.26221	1.91554e-15		23.9904	-24.2876	0.000221082
24.1193	-18.1121	0.46331	2.71264	2.24933		24.1221	-13.134	0.02461		24.246	39.4328	6.30231e-11		24.1692	-9.65023	4.45677e-06		24.2315	-17.3444	0.00233	9.96286e-08		26.7215	14.1763	0.000165014	0.000164843	1.7108e-07		26.9344	9.77119	0.00717	0.01273	0.00556		24.1156	14.419	0.04857	0.04857	9.76941e-09		24.2236	33.8608	0.28246	0.28246	2.40481e-15		24.1887	-17.0865	0.000248765
24.3185	1.56887	0.49195	2.90703	2.41508		24.3208	8.72224	0.02647		24.4451	37.0491	7.39273e-11		24.3695	-0.12464	5.16154e-06		24.43	-33.5434	0.00259	1.15221e-07		27.3418	23.9653	0.000249831	0.000249557	2.74426e-07		27.5553	4.26106	0.01003	0.01759	0.00756		24.3139	-8.09471	0.05347	0.05347	1.16625e-08		24.4224	-9.82685	0.30426	0.30426	3.01846e-15		24.3888	-29.5838	0.000280179
24.5187	12.592	0.52247	3.11619	2.59373		24.5205	20.6412	0.02848		24.6434	21.6927	8.66364e-11		24.5673	-1.62573	5.96539e-06		24.6284	-31.3279	0.00287	1.33218e-07		27.9605	-3.57122	0.000377186	0.000376747	4.38794e-07		28.1751	-27.6887	0.014	0.02426	0.01026		24.5133	-20.7538	0.05889	0.05889	1.39325e-08		24.622	-18.0739	0.32779	0.32779	3.79055e-15		24.587	11.1525	0.000315141
24.7156	-3.57209	0.55427	3.33618	2.78192		24.7186	5.28467	0.03062		24.8419	19.4181	1.01536e-10		24.7656	14.7796	6.89582e-06		24.8261	-40.7278	0.00319	1.5392e-07		28.5799	5.68868	0.00056876	0.000568059	7.00626e-07		28.7969	-25.2071	0.01953	0.03345	0.01392		24.7101	-30.0691	0.06477	0.06477	1.66015e-08		24.8198	3.59744	0.35286	0.35286	4.74886e-15		24.786	23.3796	0.000354597
24.9132	-5.28214	0.58811	3.5725	2.98439		24.9184	9.94301	0.03294		25.0407	27.3113	1.18989e-10		24.9636	38.7022	7.96832e-06		25.0236	-41.4247	0.00353	1.77776e-07		29.2016	-22.6764	0.000857528	0.000856409	1.11853e-06		29.4159	-26.3412	0.02716	0.04601	0.01885		24.9084	-16.8414	0.07127	0.07127	1.98029e-08		25.0185	-15.7987	0.37995	0.37995	5.95396e-15		24.9837	48.719	0.000398613
25.113	-5.68844	0.62436	3.82804	3.20367		25.1175	6.90017	0.03542		25.2389	17.3353	1.39356e-10		25.1618	7.14466	9.20671e-06		25.2224	-31.536	0.00392	2.05486e-07		29.8221	-27.1027	0.00129	0.00129	1.7805e-06		30.0348	-10.9264	0.03773	0.06322	0.02548		25.1057	17.7102	0.07838	0.07838	2.35962e-08		25.2168	-11.0033	0.40903	0.40903	7.45982e-15		25.1824	47.5917	0.00044828
25.3124	3.9721	0.66272	4.10098	3.43826		25.3163	3.12654	0.03809		25.4365	15.9219	1.63086e-10		25.3604	-10.8423	1.06388e-05		25.4205	-47.6388	0.00435	2.37346e-07		30.4437	-11.5356	0.00194	0.00193	2.83141e-06		30.6559	-20.7176	0.05241	0.08685	0.03444		25.3061	28.5299	0.08632	0.08632	2.81871e-08		25.4157	-7.24643	0.44038	0.44038	9.34978e-15		25.3799	20.8316	0.000503705
25.5111	-7.46361	0.70322	4.39186	3.68864		25.5138	-6.41151	0.04092		25.6332	4.29917	1.90685e-10		25.5589	7.34411	1.22906e-05		25.6195	-7.81196	0.00482	2.74269e-07		31.0656	-4.65529	0.00291	0.0029	4.49472e-06		31.2767	-13.1936	0.07267	0.11916	0.04649		25.5051	41.8927	0.09499	0.09499	3.36221e-08		25.6138	-18.2414	0.47394	0.47394	1.17038e-14		25.5775	2.91714	0.000565936
25.7086	-6.46939	0.74588	4.70115	3.95528		25.7127	-2.52507	0.04399		25.8318	12.1457	2.23244e-10		25.7574	15.9198	1.41957e-05		25.8191	-13.0244	0.00535	3.17017e-07		31.6866	-14.2977	0.00435	0.00434	7.117e-06		31.8978	9.77415	0.10066	0.16334	0.06268		25.7036	73.6087	0.10448	0.10448	4.00785e-08		25.8119	-25.8361	0.51	0.51	1.46457e-14		25.7774	26.4941	0.000636606
25.9068	1.5449	0.79122	5.03302	4.24179		25.9112	7.21978	0.04728		26.0316	7.86765	2.61571e-10		25.955	6.46202	1.63821e-05		26.0163	-34.713	0.00592	3.65737e-07		32.3095	-33.5691	0.00651	0.0065	1.12643e-05		32.5208	-9.95024	0.13938	0.22386	0.08448		25.9017	17.0281	0.11489	0.11489	4.77413e-08		26.0109	17.3047	0.54895	0.54895	1.83413e-14		25.9763	51.8765	0.000715588
26.1049	-14.2968	0.83925	5.38781	4.54855		26.1107	5.18425	0.05083		26.2289	-5.70714	3.05791e-10		26.1533	29.4832	1.8912e-05		26.214	-8.19184	0.00656	4.21985e-07		32.9305	-39.4943	0.00971	0.0097	1.77693e-05		33.1438	-15.7167	0.19272	0.30645	0.11373		26.0996	2.42354	0.12631	0.12631	5.68515e-08		26.2079	37.0801	0.59038	0.59038	2.29114e-14		26.1729	58.5228	0.000803154
26.3017	12.968	0.88975	5.7643	4.87455		26.3076	5.69346	0.05458		26.4273	-5.45093	3.57708e-10		26.3513	26.176	2.18231e-05		26.4122	17.8283	0.00727	4.86993e-07		33.5532	-42.2701	0.01449	0.01446	2.80145e-05		33.7636	-6.18496	0.2657	0.41839	0.15269		26.2965	-5.93296	0.13879	0.13879	6.76259e-08		26.4051	5.9204	0.6349	0.6349	2.86153e-14		26.3707	38.3368	0.000901916
26.5014	-1.81357	0.94404	6.17282	5.22878		26.5073	-16.7541	0.05867		26.6248	5.82765	4.18096e-10		26.5505	-3.47178	2.51984e-05		26.6087	36.0501	0.00805	5.61208e-07		34.1749	-24.4711	0.02156	0.02151	4.40526e-05		34.3829	-4.22986	0.36574	0.57044	0.2047		26.4951	2.90185	0.15259	0.15259	8.05379e-08		26.6029	30.4062	0.68288	0.68288	3.57561e-14		26.5682	54.3406	0.00101
26.7004	17.6302	1.00135	6.60816	5.60681		26.7067	-26.4569	0.06305		26.8231	8.01434	4.88832e-10		26.7481	12.1834	2.90581e-05		26.8064	40.4443	0.00891	6.47189e-07		34.7947	12.3055	0.03198	0.03191	6.905e-05		35.0054	-0.89955	0.50363	0.77815	0.27452		26.6936	0.83114	0.16774	0.16774	9.58854e-08		26.8028	50.6913	0.735	0.735	4.47727e-14		26.7673	37.5951	0.00114
26.8984	0.58775	1.06175	7.07126	6.00951		26.9062	-30.1185	0.06775		27.0213	13.8458	5.71435e-10		26.9472	23.3758	3.354e-05		27.0065	5.03025	0.00988	7.47471e-07		35.4147	8.12036	0.04738	0.04727	0.000108053		35.6307	-15.1722	0.69359	1.06178	0.36819		26.8929	-14.5681	0.18444	0.18444	1.14212e-07		27.0011	22.0946	0.79052	0.79052	5.59407e-14		26.9664	57.3633	0.00128
27.0954	1.63816	1.12537	7.56356	6.43819		27.1026	-13.4568	0.07271		27.2198	-8.35145	6.67958e-10		27.1452	32.5118	3.86723e-05		27.2047	16.6205	0.01095	8.61941e-07		36.0354	1.29863	0.07012	0.06995	0.000168868		36.2558	-60.527	0.95384	1.44703	0.49319		27.0922	10.1218	0.20278	0.20278	1.36015e-07		27.1993	8.79943	0.85014	0.85014	6.98682e-14		27.1649	23.5394	0.00143
27.294	-1.44353	1.19327	8.09386	6.90059		27.3007	-13.1005	0.07808		27.4199	-7.88187	7.81677e-10		27.3445	28.9057	4.46256e-05		27.4038	7.54079	0.01213	9.94439e-07		36.6569	-3.34368	0.10365	0.10338	0.00026357		36.8786	-46.3443	1.30851	1.96763	0.65913		27.2911	-23.693	0.22287	0.22287	1.61885e-07		27.3978	-11.7211	0.91426	0.91426	8.72689e-14		27.3636	32.3554	0.00161
27.4926	-18.519	1.26514	8.66041	7.39527		27.4996	17.4011	0.08387		27.6194	-13.2989	9.14063e-10		27.5425	29.6513	5.14373e-05		27.6023	-2.13371	0.01343	1.14655e-06		37.2778	20.2311	0.15292	0.15251	0.000410489		37.5005	-41.2146	1.7919	2.67138	0.87948		27.4891	-30.0066	0.24481	0.24481	1.92472e-07		27.5966	6.98958	0.98323	0.98323	1.09003e-13		27.5627	-20.9148	0.00181
27.6917	8.59918	1.3415	9.26786	7.92636		27.6985	36.567	0.09007		27.8172	-3.69662	1.06727e-09		27.7418	37.8247	5.93289e-05		27.8005	36.5281	0.01486	1.32133e-06		37.8947	28.9126	0.2247	0.22406	0.000636362		38.1197	-42.0035	2.4475	3.61821	1.1707		27.687	-4.48199	0.26887	0.26888	2.28771e-07		27.7945	15.7798	1.05695	1.05695	1.35976e-13		27.7603	13.4627	0.00203
27.8892	22.7307	1.42162	9.91113	8.48951		27.8974	22.9798	0.09672		28.0166	-3.89905	1.24743e-09		27.94	29.7218	6.8369e-05		28.0001	38.5422	0.01646	1.52416e-06		38.5153	-3.69488	0.33044	0.32946	0.000987417		38.7391	-42.3935	3.33925	4.89604	1.55679		27.8864	-27.6498	0.29547	0.29547	2.7221e-07		27.9939	0.11462	1.1367	1.1367	1.69848e-13		27.959	28.472	0.00228
28.09	40.3895	1.50787	10.61	9.10215		28.0948	3.89887	0.1038		28.2161	-2.57557	1.45781e-09		28.1389	8.25127	7.88093e-05		28.1985	-2.81878	0.01822	1.75616e-06		39.1407	-3.59051	0.48663	0.48509	0.00153		39.3609	-58.3391	4.55532	6.62529	2.06997		28.0855	-13.0473	0.32463	0.32463	3.23752e-07		28.1922	10.7556	1.22187	1.22187	2.11845e-13		28.1584	11.8571	0.00255
28.2895	-1.86449	1.59867	11.3526	9.7539		28.2956	17.1676	0.11151		28.4144	-0.68335	1.70168e-09		28.3386	12.8294	9.0882e-05		28.3968	-5.989	0.02017	2.02293e-06		39.7655	-4.94415	0.71525	0.71287	0.00238		39.981	-63.5697	6.20138	8.94851	2.74713		28.2844	27.7586	0.35657	0.35657	3.8488e-07		28.3919	-15.5327	1.31399	1.31399	2.64582e-13		28.3587	13.6862	0.00287
28.4877	-5.10825	1.69409	12.1401	10.446		28.4953	6.52003	0.11975		28.6132	-8.09321	1.98688e-09		28.5363	-2.5182	0.000104634		28.5957	41.1763	0.02232	2.33097e-06		40.3894	-6.01111	1.04916	1.04548	0.00368		40.6	-34.1667	8.42679	12.0665	3.63975		28.4828	51.2746	0.3915	0.3915	4.57224e-07		28.5897	4.60165	1.41194	1.41194	3.29643e-13		28.5576	9.77324	0.00322
28.6862	-5.02556	1.79526	12.9826	11.1874		28.6937	34.07	0.12852		28.8114	-0.1068	2.31817e-09		28.7359	12.3489	0.000120603		28.7936	31.0638	0.02469	2.68339e-06		41.0116	2.92784	1.5349	1.52922	0.00568		41.2223	0.39739	11.4557	16.2801	4.82443		28.6807	40.9305	0.42971	0.42971	5.42845e-07		28.7865	-8.76728	1.51644	1.51644	4.10082e-13		28.7554	-11.3495	0.00361
28.8837	-8.78839	1.90177	13.8777	11.9759		28.8914	1.33714	0.13788		29.0111	-2.09252	2.70742e-09		28.9342	34.863	0.000138858		28.9915	64.6942	0.0273	3.08852e-06		41.6323	16.399	2.24017	2.23143	0.00874		41.8431	50.7229	15.5406	21.9233	6.38264		28.8792	0.64563	0.47174	0.47174	6.44704e-07		28.9852	-23.537	1.62969	1.62969	5.1113e-13		28.9521	-19.874	0.00404
29.0807	-9.45948	2.01416	14.8306	12.8165		29.0903	5.65342	0.14798		29.2105	-32.1766	3.16044e-09		29.133	34.627	0.000159904		29.1912	55.0741	0.03022	3.55852e-06		42.2523	19.244	3.26333	3.24992	0.01341		42.4626	60.8234	21.0435	29.4738	8.43029		29.0788	19.9751	0.51806	0.51806	7.66159e-07		29.1854	-21.6501	1.75217	1.75217	6.37943e-13		29.1525	3.6988	0.00453
29.2805	-22.9652	2.13477	15.8625	13.7278		29.2881	-15.4083	0.15874		29.4079	-13.4747	3.68314e-09		29.3317	38.4093	0.000184086		29.3896	-0.88927	0.03342	4.09579e-06		42.8746	7.84322	4.75318	4.7326	0.02058		43.0832	92.882	28.471	39.5981	11.1271		29.2782	23.5391	0.56882	0.56882	9.102e-07		29.3834	-20.385	1.88221	1.88221	7.94078e-13		29.3518	-64.0109	0.00508
29.4787	-24.0759	2.26132	16.955	14.6936		29.4876	-27.213	0.17037		29.606	-3.99612	4.29322e-09		29.5308	38.8353	0.000211949		29.5894	2.29538	0.03698	4.71775e-06		43.4988	2.9491	6.9208	6.88923	0.03157		43.7069	79.4571	38.5299	53.2211	14.6912		29.4767	-12.5833	0.62421	0.62421	1.08024e-06		29.5828	-17.7566	2.02265	2.02265	9.89562e-13		29.5501	-17.701	0.0057
29.6769	12.6834	2.39519	18.1209	15.7257		29.688	-12.9222	0.18289		29.8037	-9.5161	5.00211e-09		29.7293	26.3895	0.000243878		29.7882	31.1229	0.0409	5.42937e-06		44.1222	-4.20312	10.0568	10.0085	0.04832		44.3312	29.5102	52.0833	71.4626	19.3793		29.6763	-33.9124	0.68526	0.68526	1.28294e-06		29.7827	-41.6686	2.17383	2.17383	1.23363e-12		29.749	-17.4368	0.00639
29.8752	-18.0361	2.5369	19.3659	16.829		29.8862	-24.998	0.19616		30.0018	-17.9237	5.82904e-09		29.928	17.6868	0.000280626		29.9861	9.43324	0.0452	6.24325e-06		44.7455	-16.3497	14.5918	14.518	0.07384		44.9556	-15.2607	70.3021	95.8358	25.5337		29.8743	-60.8075	0.75163	0.75163	1.52124e-06		29.9816	9.2977	2.33522	2.33522	1.53571e-12		29.9475	16.1257	0.00715
30.0731	3.08413	2.68652	20.6922	18.0056		30.0834	-27.0152	0.21031		30.2015	-4.17322	6.79922e-09		30.1259	46.2757	0.000322632		30.186	25.3992	0.05	7.18804e-06		45.3657	-4.75771	21.1004	20.988	0.1124		45.5765	-22.5339	94.597	128.151	33.5536		30.0727	-72.9171	0.82445	0.82446	1.80393e-06		30.1793	22.1544	2.50725	2.50725	1.90862e-12		30.1465	35.8065	0.00802
30.2738	-21.6994	2.84698	22.1269	19.2799		30.2809	-27.4932	0.22547		30.3996	-13.5865	7.9197e-09		30.325	5.65347	0.000371196		30.3839	22.1521	0.05525	8.26229e-06		45.9827	-5.99615	30.4097	30.2392	0.17047		46.1968	-40.4167	127.042	171.071	44.0282		30.2712	-19.3265	0.9043	0.9043	2.13898e-06		30.3776	-11.0831	2.69229	2.69229	2.37302e-12		30.3433	-17.95	0.00897
30.4726	-17.3078	3.01509	23.6433	20.6282		30.4801	-0.71876	0.24185		30.6001	-7.08983	9.23972e-09		30.5233	9.46176	0.000426752		30.5812	40.2814	0.06102	9.49187e-06		46.6043	-38.2873	43.8751	43.6162	0.25888		46.8192	-81.2573	170.491	228.249	57.7583		30.4691	-19.8345	0.99146	0.99146	2.53433e-06		30.5766	-16.8932	2.8914	2.8914	2.95171e-12		30.544	-20.8133	0.01006
30.6706	-19.6576	3.19221	25.2547	22.0625		30.6781	-1.92618	0.25929		30.7983	-2.70359	1.07591e-08		30.7204	25.1642	0.000490126		30.7804	52.9225	0.06745	1.0917e-05		47.2284	-72.0815	63.3017	62.9085	0.39322		47.4436	-68.9069	228.551	304.29	75.7383		30.6683	-63.5893	1.08752	1.08753	3.0053e-06		30.7741	-5.94575	3.10338	3.10338	3.66481e-12		30.7415	-23.8183	0.01126
30.8692	5.28408	3.37999	26.9777	23.5977		30.876	24.0145	0.27795		30.9966	-15.1583	1.25266e-08		30.9191	45.1093	0.000563413		30.9789	45.1733	0.07451	1.25466e-05		47.8527	-85.7429	91.1821	90.5858	0.59631		48.0667	-19.6457	305.517	404.649	99.1326		30.8664	10.9106	1.19218	1.19219	3.55988e-06		30.9739	12.5276	3.33328	3.33328	4.56015e-12		30.9401	-12.4796	0.0126
31.0671	-1.9474	3.57793	28.8094	25.2314		31.0737	11.4232	0.29789		31.1955	-19.6534	1.45875e-08		31.1186	31.1605	0.000647954		31.1779	18.6418	0.08234	1.4423e-05		48.4771	-71.2943	131.126	130.223	0.90294		48.6858	74.7851	406.605	535.963	129.358		31.0647	49.7237	1.30689	1.30689	4.21663e-06		31.174	18.1901	3.58016	3.58016	5.67402e-12		31.1397	-28.4684	0.01411
31.266	9.11049	3.78818	30.7713	26.9831		31.2726	-9.87487	0.31938		31.394	-14.9309	1.69803e-08		31.3167	28.8483	0.000744251		31.376	56.3481	0.09093	1.65668e-05		49.0978	-54.2035	187.811	186.45	1.36168		49.3045	196.834	539.393	707.918	168.526		31.2635	15.8741	1.4328	1.4328	4.99565e-06		31.3722	10.5671	3.84247	3.84247	7.04402e-12		31.3373	14.8495	0.01579
31.4665	-13.8603	4.01232	32.8803	28.868		31.4714	2.68251	0.34239		31.5922	-18.0639	1.97559e-08		31.5161	26.5751	0.000855505		31.5755	99.5885	0.10047	1.90437e-05		49.7183	-3.60423	268.414	266.364	2.04991		49.9251	377.883	713.575	932.969	219.394		31.4617	23.8083	1.57014	1.57015	5.91375e-06		31.5717	-15.3392	4.12552	4.12552	8.75463e-12		31.5366	12.0606	0.01768
31.6645	17.9755	4.24629	35.1	30.8537		31.6715	24.351	0.36717		31.7895	-10.1906	2.2965e-08		31.715	13.3503	0.00098286		31.775	101.133	0.11099	2.1886e-05		50.34	82.8474	382.985	379.901	3.08361		50.5477	621.641	940.621	1225.99	285.365		31.6605	5.24229	1.72092	1.72092	7.00261e-06		31.7706	-39.5175	4.42796	4.42796	1.08697e-11		31.7352	9.54044	0.01978
31.8626	6.48394	4.49375	37.4669	32.9731		31.87	6.46769	0.39349		31.9895	-10.3401	2.67458e-08		31.9145	40.9918	0.00113		31.9726	91.2569	0.1225	2.51167e-05		50.9628	189.17	545.286	540.652	4.63439		51.1707	974.074	1233.39	1603.94	370.552		31.86	6.29996	1.88664	1.88665	8.29574e-06		31.9698	-1.62325	4.75279	4.75279	1.34978e-11		31.9332	-7.55257	0.02212
32.0609	9.013	4.75561	39.9915	35.2359		32.0695	19.0017	0.42181		32.1886	-9.56092	3.11197e-08		32.1141	46.7614	0.0013		32.1724	47.5914	0.13532	2.88624e-05		51.5839	390.081	773.061	766.114	6.94628		51.7928	1429.66	1605.61	2085.56	479.947		32.0581	6.26335	2.06664	2.06665	9.81301e-06		32.1675	10.0754	5.09817	5.09817	1.67285e-11		32.1328	-39.4505	0.02476
32.2603	0.29535	5.03374	42.6943	37.6606		32.2694	12.5134	0.45219		32.3863	-12.7993	3.61654e-08		32.3132	48.8394	0.00149		32.3702	56.8456	0.14931	3.3112e-05		52.2064	690.711	1092.37	1081.96	10.4046		52.4137	2040.91	2071.51	2691.33	619.821		32.257	31.6629	2.26452	2.26453	1.16144e-05		32.367	-13.3924	5.47143	5.47143	2.07646e-11		32.3314	-7.74614	0.02769
32.4606	1.05018	5.32918	45.5879	40.2587		32.4687	18.8239	0.48461		32.5853	0.69225	4.20608e-08		32.5116	28.3106	0.00171		32.5703	64.6034	0.16492	3.80457e-05		52.8292	1137.71	1535.77	1520.21	15.5628		53.0396	2857.39	2649.69	3449.51	799.825		32.4543	-13.3677	2.47913	2.47914	1.37239e-05		32.5646	-13.1799	5.86787	5.86787	2.57192e-11		32.5316	-17.6456	0.03099
32.6583	2.07204	5.63739	48.6298	42.9924		32.6682	26.0281	0.51934		32.7833	-24.0409	4.88729e-08		32.7099	38.9466	0.00196		32.7705	30.0969	0.18215	4.37065e-05		53.4505	1749.96	2142.91	2119.69	23.2182		53.6608	3857.23	3338.53	4365.14	1026.61		32.6528	27.659	2.7152	2.71522	1.62289e-05		32.7648	12.0515	6.29801	6.29801	3.19332e-11		32.7298	-0.69075	0.03464
32.8573	-5.9248	5.96501	51.8877	45.9227		32.8664	6.01432	0.55627		32.9836	-15.6952	5.68742e-08		32.9093	47.7252	0.00225		32.97	17.2392	0.20108	5.01775e-05		54.0701	2611.58	2961.19	2926.65	34.5437		54.2817	5063.79	4138.59	5450.87	1312.28		32.8519	32.0521	2.97432	2.97434	1.91981e-05		32.9642	5.59892	6.75723	6.75723	3.96048e-11		32.9289	16.3292	0.03874
33.0564	8.66817	6.31157	55.3595	49.0479		33.066	-27.8398	0.59604		33.182	-14.375	6.60795e-08		33.1089	45.0829	0.00259		33.1679	5.85007	0.22178	5.75342e-05		54.6938	3840.72	4053.43	4001.98	51.4446		54.9046	6477.46	5033.31	6703.93	1670.62		33.0512	9.24802	3.258	3.25802	2.27083e-05		33.163	6.07805	7.24778	7.24778	4.9075e-11		33.1278	-4.69053	0.04331
33.2546	-0.50346	6.67589	59.0357	52.3598		33.2645	-41.41	0.63838		33.3821	-12.2738	7.68541e-08		33.3081	2.11043	0.00297		33.3683	8.63396	0.24487	6.60674e-05		55.3168	5414.97	5462	5385.56	76.4423		55.529	8020.22	5980.22	8095.71	2115.49		33.2521	8.89298	3.57084	3.57087	2.68896e-05		33.3611	1.56071	7.77125	7.77125	6.07455e-11		33.3254	-23.1795	0.04837
33.4529	12.7506	7.06103	62.9495	55.8884		33.4635	-20.3699	0.68376		33.5796	-18.5594	8.91997e-08		33.5073	7.78818	0.0034		33.5673	26.7438	0.27014	7.57783e-05		55.9403	7335.62	7215.99	7102.58	113.415		56.1533	9591.79	6909.3	9568.85	2659.56		33.4504	-15.4749	3.9088	3.90883	3.17671e-05		33.5584	16.7055	8.32915	8.32915	7.50989e-11		33.5245	-43.0099	0.05407
33.6523	3.25663	7.46993	67.1335	59.6636		33.6627	-17.6142	0.73237		33.7794	-9.06114	1.03682e-07		33.705	-4.07371	0.0039		33.7656	2.62061	0.2979	8.68665e-05		56.5636	9552.3	9289.78	9121.87	167.902		56.7751	11140.9	7728.82	11040.3	3311.49		33.6498	-51.0046	4.28018	4.28022	3.75527e-05		33.7568	20.7215	8.93014	8.93014	9.2941e-11		33.7227	-33.16	0.0604
33.8507	-6.19754	7.8997	71.5608	63.6611		33.8614	-25.142	0.78419		33.9754	-9.01873	1.20149e-07		33.9025	1.77647	0.00447		33.9633	4.22213	0.32835	9.95101e-05		57.1863	11889.3	11577.1	11329.2	247.912		57.3962	12580.8	8346.83	12425.9	4079.02		33.8467	-41.1617	4.68107	4.68111	4.42912e-05		33.9569	43.7412	9.57901	9.57901	1.15189e-10		33.9209	9.31916	0.06746
34.0478	-0.76114	8.35061	76.2359	67.8853		34.0582	-10.0285	0.8391		34.1742	-28.8591	1.395e-07		34.1025	-0.11225	0.00513		34.1613	19.3864	0.36193	0.000114005		57.8066	14141.2	13865.6	13501.1	364.537		58.0166	13744.2	8682.52	13642.7	4960.22		34.0445	-32.4258	5.12113	5.12119	5.22699e-05		34.1533	19.4418	10.261	10.261	1.42167e-10		34.121	28.0019	0.07541
34.246	1.52724	8.8292	81.2293	72.4001		34.2568	14.4699	0.89832		34.3732	-6.48959	1.6196e-07		34.3004	-9.0524	0.00587		34.3602	-4.86271	0.39909	0.000130671		58.4296	16032.7	15883.4	15348.2	535.217		58.6371	14635.1	8689.81	14631.6	5941.79		34.2439	-7.71679	5.6058	5.60586	6.17515e-05		34.3534	-25.2037	11.0046	11.0046	1.76103e-10		34.3207	8.75287	0.08427
34.4444	12.4347	9.3349	86.5377	77.2028		34.4554	15.127	0.96163		34.5718	-9.0893	1.87942e-07		34.4982	1.87136	0.00673		34.5579	-19.4881	0.43973	0.000149618		59.0528	17278.4	17313.8	16530.9	782.838		59.2604	15237.6	8367.75	15364.6	6996.87		34.4416	3.80244	6.13077	6.13084	7.28313e-05		34.5524	-41.5765	11.7965	11.7965	2.17829e-10		34.519	1.87103	0.09409
34.6446	30.5923	9.87415	92.2315	82.3574		34.6545	22.1129	1.02948		34.7709	-7.36426	2.18135e-07		34.6983	-3.52101	0.00771		34.7574	19.5947	0.48487	0.000171492		59.6757	17767.2	17945.5	16806.6	1138.96		59.8854	15590.3	7763.11	15835.1	8072.04		34.6414	-6.96641	6.71087	6.71096	8.60407e-05		34.7504	-40.3124	12.64	12.64	2.69089e-10		34.7179	-39.9521	0.10507
34.8435	34.1771	10.4395	98.2348	87.7953		34.8537	-2.80845	1.10206		34.9703	-17.362	2.53181e-07		34.8971	16.3115	0.00883		34.9554	5.45503	0.53418	0.000196328		60.2977	17454.7	17768.3	16123.1	1645.19		60.5107	15780.7	6959.31	16052.1	9092.83		34.8407	7.52537	7.34306	7.34316	0.000101575		34.9475	-50.6953	13.5381	13.5381	3.31989e-10		34.9157	-26.8254	0.11724
35.0426	9.07232	11.0372	104.615	93.5776		35.0521	22.6835	1.1793		35.17	-25.1913	2.93861e-07		35.0962	52.3203	0.01012		35.1542	-14.2966	0.58866	0.000224842		60.9216	16625.2	16988.4	14630.6	2357.86		61.1355	15869	6052.1	16024.6	9972.51		35.0407	21.2265	8.03624	8.03636	0.000119953		35.1468	-41.183	14.5101	14.5101	4.10462e-10		35.1164	-54.4965	0.131
35.2409	18.101	11.6653	111.353	99.6876		35.2512	13.8958	1.26219		35.3688	-15.2653	3.40801e-07		35.2938	49.2577	0.01158		35.3525	-21.413	0.64846	0.000257361		61.5429	15695.1	15969.9	12636.4	3333.51		61.7558	15978	5133.4	15754.9	10621.5		35.2408	34.7953	8.79447	8.79461	0.000141646		35.3458	-24.4565	15.5484	15.5484	5.07146e-10		35.3149	-55.6207	0.14619
35.4411	48.4369	12.335	118.572	106.237		35.4488	9.25325	1.35006		35.5672	-9.21637	3.95011e-07		35.4938	12.9402	0.01327		35.5518	29.8011	0.71459	0.000294739		62.1648	15111	15094.3	10457	4637.31		62.3766	16003.5	4260.01	15237	10977		35.4391	39.4814	9.6149	9.61507	0.000166965		35.5447	-10.6273	16.659	16.659	6.26378e-10		35.5144	-43.2681	0.16321
35.6406	68.8273	13.0394	126.198	113.159		35.6478	4.59072	1.44463		35.7654	-16.4098	4.57736e-07		35.6927	0.3951	0.01519		35.7508	37.8541	0.78729	0.000337438		62.7884	15080	14664.5	8350.15	6314.39		63.0023	15867.7	3467.04	14464.4	10997.4		35.638	26.3752	10.514	10.5142	0.000196883		35.7447	-1.2165	17.8543	17.8543	7.74359e-10		35.7135	-40.749	0.18215
35.8379	45.1897	13.7747	134.191	120.416		35.8468	-14.6893	1.54569		35.9661	-12.5551	5.31254e-07		35.8903	-44.9736	0.01737		35.9516	6.6819	0.86798	0.000386687		63.412	15501.1	14830.9	6485.22	8345.69		63.6285	15401.2	2780.6	13458.8	10678.2		35.8362	11.6494	11.4917	11.4919	0.000231958		35.9417	12.0655	19.1137	19.1137	9.54002e-10		35.9126	-58.9951	0.20323
36.0362	58.983	14.5541	142.694	128.14		36.0453	4.77111	1.65339		36.1647	-13.3918	6.15547e-07		36.091	-65.8558	0.0199		36.1523	-23.6954	0.95682	0.000443055		64.0345	16106.9	15541.6	4933.59	10608.1		64.2525	14375.2	2206.69	12269.3	10062.6		36.0375	-13.8294	12.5766	12.5769	0.000273941		36.1412	-26.3301	20.4772	20.4772	1.17802e-09		36.1107	-83.6647	0.22662
36.2356	112.856	15.3808	151.742	136.361		36.2448	17.1092	1.769		36.3622	-13.4855	7.12484e-07		36.2903	-39.5927	0.02278		36.3499	-37.4032	1.053	0.000506455		64.6588	16650.1	16546.8	3691.18	12855.6		64.8769	12672.5	1735.68	10955.3	9219.63		36.2359	-32.4655	13.7441	13.7444	0.000322664		36.3399	6.63703	21.9307	21.9307	1.45319e-09		36.3083	-63.8062	0.2526
36.4353	122.476	16.2548	161.336	145.081		36.4435	25.6805	1.89207		36.5629	-29.0895	8.26472e-07		36.4902	-27.0777	0.02608		36.5478	-59.4472	1.15885	0.000578937		65.2814	16990.9	17429	2732.31	14696.7		65.4984	10291.6	1357.75	9596.95	8239.2		36.4342	-37.392	15.0183	15.0187	0.000379979		36.5383	7.70602	23.4822	23.4822	1.79143e-09		36.5073	-89.5605	0.28173
36.6352	124.963	17.1782	171.496	154.317		36.6413	0.63457	2.02287		36.7628	-13.6965	9.57966e-07		36.6886	-64.0487	0.02982		36.7464	-54.1319	1.27567	0.000662024		65.9045	17006.7	17745.2	2005.71	15739.5		66.1207	7501.84	1056.53	8254.99	7198.46		36.6352	1.6229	16.4276	16.4281	0.000448332		36.7367	21.8002	25.1411	25.1411	2.20782e-09		36.7071	-59.596	0.31431
36.8346	124.885	18.1496	182.204	164.055		36.8406	-8.89979	2.16365		36.9609	-9.89159	1.10871e-06		36.8863	-74.1572	0.03407		36.946	-20.4398	1.4048	0.000757445		66.5299	16560.5	17185.6	1462.25	15723.4		66.745	4863.62	818.506	6983.43	6164.92		36.8344	-4.08663	17.9529	17.9534	0.000528097		36.9359	58.0297	26.9223	26.9223	2.72258e-09		36.9073	-66.281	0.35067
37.0347	157.093	19.1782	193.559	174.38		37.0399	-9.50758	2.31396		37.1602	-4.45017	1.28404e-06		37.0867	-65.7467	0.03899		37.1445	-16.8944	1.54589	0.000865746		67.1552	15603.6	15716.7	1062.09	14654.6		67.3688	2832.68	632.613	5826.47	5193.86		37.0327	14.5905	19.61	19.6106	0.000621494		37.1341	86.3943	28.8178	28.8178	3.35322e-09		37.1047	-38.1031	0.39059
37.2333	157.67	20.2549	205.454	185.199		37.2383	3.69651	2.47383		37.3595	-12.4373	1.48679e-06		37.2849	-40.0143	0.04456		37.3447	-31.9392	1.70236	0.000990514		67.7791	14082.3	13583.6	770.134	12813.5		67.9914	1516.31	488.306	4805.85	4317.55		37.2322	34.6626	21.4278	21.4286	0.000731904		37.334	76.7842	30.8613	30.8613	4.13593e-09		37.3035	-55.2013	0.43533
37.4324	182.362	21.3935	218.036	196.642		37.4381	11.2186	2.64572		37.5573	-11.4351	1.71945e-06		37.483	-55.5468	0.0509		37.5426	-15.2289	1.87244	0.00113		68.4038	12071.7	11152.7	557.408	10595.2		68.6142	841.062	376.475	3925.51	3549.04		37.4319	0.7893	23.4145	23.4154	0.000861958		37.5333	50.1607	33.0397	33.0397	5.09671e-09		37.5023	-31.1655	0.48515
37.6306	193.116	22.588	231.231	208.643		37.6369	15.8476	2.82829		37.755	2.30651	1.9878e-06		37.6813	-66.7669	0.05815		37.7413	34.6201	2.05996	0.00129		69.0284	9669.74	8773.09	403.185	8369.91		69.2358	556.499	290.206	3182.47	2892.27		37.6299	-28.4472	25.5623	25.5633	0.00101		37.7322	50.6093	35.3628	35.3628	6.27584e-09		37.7005	16.2666	0.54038
37.8285	189.139	23.8461	245.115	221.269		37.8344	1.70888	3.02197		37.9496	-2.62159	2.29258e-06		37.8772	-93.938	0.0663		37.9383	1.35382	2.26419	0.00148		69.6467	7113.77	6690.94	292.546	6398.4		69.8547	406.892	223.889	2566.3	2342.41		37.8257	-22.3856	27.8772	27.8784	0.00119		37.9278	16.1223	37.8051	37.8051	7.70039e-09		37.8963	22.9103	0.60105
38.0236	190.068	25.1519	259.5	234.348		38.0303	0.22925	3.2269		38.149	-7.65938	2.65279e-06		38.0736	-62.7103	0.07562		38.1367	-29.8766	2.48997	0.00168		70.2678	4744.39	4968.88	211.987	4756.9		70.4781	338.92	172.404	2056.04	1883.64		38.0209	-12.8809	30.3899	30.3913	0.00139		38.1262	23.4264	40.4501	40.4501	9.47282e-09		38.0929	-3.58816	0.66874
38.2228	226.66	26.5574	274.947	248.389		38.2305	-14.3897	3.45032		38.3482	-10.6159	3.06864e-06		38.2732	-69.4857	0.08642		38.335	-13.1195	2.73788	0.00192		70.8873	2828.38	3625.35	153.819	3471.53		71.104	252.792	132.655	1639.52	1506.87		38.2186	34.8181	33.1627	33.1643	0.00164		38.3243	57.7418	43.2707	43.2707	1.16458e-08		38.2921	7.4608	0.74498
38.4218	237.408	28.0368	291.153	263.116		38.4296	-6.24906	3.68758		38.5473	-11.3557	3.54896e-06		38.4723	-61.5996	0.09871		38.5333	31.8514	3.01001	0.0022		71.5114	1536.7	2604.17	111.419	2492.76		71.729	214.888	102.142	1303.95	1201.81		38.4185	33.8143	36.2176	36.2195	0.00193		38.5232	58.7996	46.2971	46.2971	1.4326e-08		38.4905	4.69569	0.82949
38.6196	260.382	29.5873	308.068	278.481		38.628	-3.08396	3.93993		38.7447	-12.2474	4.09832e-06		38.6716	-73.191	0.11273		38.7328	62.6999	3.31073	0.00251		72.1372	812.58	1851.85	80.6993	1771.15		72.3543	170.988	78.6799	1034.76	956.08		38.6187	-9.57787	39.554	39.5562	0.00227		38.7226	73.0636	49.5391	49.5391	1.76278e-08		38.6885	7.17757	0.92322
38.8177	296.695	31.2223	325.82	294.597		38.826	-11.8838	4.20846		38.9454	1.83045	4.74336e-06		38.8693	-63.0773	0.1286		38.9311	81.3105	3.63894	0.00286		72.763	473.974	1308.79	58.4995	1250.29		72.978	118.172	60.6839	820.38	759.696		38.8173	-12.0247	43.1643	43.167	0.00266		38.92	109.599	52.9658	52.9658	2.16383e-08		38.8892	45.0269	1.02887
39.0171	315.756	32.9573	344.546	311.588		39.0249	-29.065	4.49649		39.1437	7.50209	5.47925e-06		39.0701	-32.4157	0.14697		39.1302	29.3822	4.00081	0.00327		73.3882	309.696	921.718	42.4615	879.256		73.5995	77.4172	46.8799	650.305	603.425		39.0161	-36.5153	47.0998	47.1029	0.00313		39.12	123.291	56.6762	56.6762	2.66291e-08		39.088	19.6507	1.14532
39.2147	330.5	34.7677	363.952	329.184		39.2239	-20.198	4.8037		39.3428	-0.77045	6.33177e-06		39.2691	-40.8654	0.16774		39.3281	10.3542	4.39552	0.00373		74.0123	184.969	648.059	30.8703	617.188		74.2211	52.0956	36.2391	515.125	478.886		39.216	-23.0977	51.4147	51.4184	0.00368		39.3196	100.839	60.6308	60.6308	3.27459e-08		39.2878	15.6629	1.2754
39.4142	342.278	36.6935	384.433	347.74		39.4226	-38.8905	5.13121		39.5431	-8.816	7.32158e-06		39.4679	-16.6292	0.1914		39.5285	37.0466	4.83438	0.00425		74.6367	122.575	455.002	22.4621	432.54		74.8475	25.8556	27.9796	407.182	379.202		39.4145	37.4558	56.0825	56.0868	0.00432		39.5193	78.7382	64.8588	64.8588	4.02641e-08		39.4864	23.2896	1.41919
39.6127	374.451	38.7112	405.698	366.987		39.6225	-45.494	5.48251		39.7395	13.2209	8.44134e-06		39.6658	-42.0732	0.21821		39.7274	-17.4039	5.31276	0.00485		75.2604	110.478	319.444	16.3671	303.077		75.472	10.5953	21.6376	322.072	300.434		39.6117	101.574	61.1308	61.1359	0.00507		39.7173	64.7789	69.3339	69.3339	4.94061e-08		39.6856	15.1971	1.57955
39.8124	401.107	40.8506	428.018	387.167		39.8237	-28.3276	5.85995		39.9398	5.16796	9.75824e-06		39.8664	-38.4512	0.24919		39.9272	-32.6512	5.83988	0.00554		75.8844	92.8575	224.266	11.9372	212.329		76.0969	-14.322	16.7444	254.747	238.002		39.8108	124.522	66.681	66.687	0.00595		39.918	61.4131	74.178	74.178	6.0777e-08		39.8864	16.0962	1.75922
40.0113	438.27	43.0933	451.148	408.055		40.0227	-23.1286	6.25834		40.1392	19.3395	1.12703e-05		40.0672	-39.0995	0.28454		40.125	-39.1816	6.41279	0.00631		76.5077	51.7956	157.588	8.71892	148.869		76.7217	-27.5853	12.9685	201.548	188.579		40.0115	128.91	72.7777	72.7847	0.00699		40.116	89.2798	79.2821	79.2821	7.45412e-08		40.0865	20.7392	1.9583
40.2105	445.272	45.4594	475.241	429.781		40.2215	-34.7168	6.68262		40.3399	5.58539	1.30273e-05		40.2683	-51.7868	0.32494		40.3252	-53.3333	7.0487	0.0072		77.1286	15.0704	110.966	6.38281	104.583		77.342	-40.54	10.0716	159.796	149.725		40.2093	126.54	79.3194	79.3276	0.0082		40.3142	94.7722	84.7317	84.7317	9.14075e-08		40.2856	46.5474	2.17839
40.4103	465.623	47.9578	500.32	452.362		40.4206	-28.944	7.13582		40.5382	15.255	1.5029e-05		40.4647	-47.2484	0.36986		40.5237	-55.1382	7.74084	0.00821		77.7512	22.5976	78.1302	4.67351	73.4567		77.9647	-26.1342	7.82053	126.637	118.817		40.408	102.632	86.4717	86.4813	0.00962		40.5125	76.2155	90.5543	90.5543	1.12089e-07		40.4841	58.8865	2.42218
40.6092	509.71	50.577	526.203	475.626		40.618	-15.3255	7.61494		40.7371	24.1239	1.73428e-05		40.6638	-48.4019	0.42167		40.7209	-22.2854	8.49451	0.00935		78.3757	15.6528	55.0115	3.42253	51.589		78.588	-26.0311	6.07625	100.391	94.3145		40.6064	96.9331	94.2462	94.2574	0.01128		40.7126	64.8578	96.821	96.821	1.37648e-07		40.6821	-11.3664	2.69225
40.8072	531.087	53.3202	552.849	499.529		40.8158	-32.4217	8.12657		40.9354	27.8904	2.00007e-05		40.8628	-58.1895	0.4806		40.9208	-39.1378	9.33269	0.01066		79.0005	-28.7155	38.7719	2.50879	36.2631		79.2122	-35.3338	4.7235	79.6079	74.8844		40.8053	122.389	102.725	102.738	0.01323		40.9124	113.556	103.504	103.504	1.68956e-07		40.8817	15.2913	2.99446
41.0071	573.038	56.2353	580.636	524.4		41.0159	-34.3906	8.67819		41.1363	-1.67943	2.31038e-05		41.0615	-20.7159	0.54758		41.1194	-61.1155	10.2454	0.01215		79.6254	-27.4702	27.3563	1.84084	25.5155		79.8379	-18.4779	3.6729	63.1341	59.4612		41.0054	145.484	112.012	112.028	0.01553		41.1118	124.27	110.623	110.623	2.07249e-07		41.0808	32.1752	3.32938
41.2054	583.585	59.2772	609.038	549.761		41.214	-28.3675	9.26033		41.3348	2.04767	2.66379e-05		41.2597	-51.3692	0.6236		41.3184	-39.5079	11.2485	0.01384		80.2517	-32.2146	19.3117	1.35132	17.9603		80.4612	2.07223	2.86115	50.1476	47.2864		41.2046	138.138	122.077	122.095	0.01821		41.3114	131.3	118.224	118.224	2.54193e-07		41.2783	41.3153	3.69811
41.4061	624.473	62.5192	638.633	576.114		41.412	-31.2074	9.88051		41.5343	20.9657	3.07295e-05		41.4602	-41.8191	0.71111		41.5185	-38.3518	12.3547	0.01578		80.8758	-3.35508	13.6661	0.99408	12.672		81.0851	-20.1611	2.23026	39.853	37.6227		41.4043	131.024	133.051	133.072	0.02135		41.5124	121.297	126.394	126.394	3.12136e-07		41.4768	32.2492	4.10917
41.606	683.213	65.9146	668.876	602.962		41.6115	-8.60111	10.5464		41.7322	26.3986	3.54022e-05		41.6583	-22.5334	0.8095		41.7185	-34.8994	13.5674	0.01798		81.4985	-36.0035	9.69129	0.7326	8.95869		81.7095	-45.214	1.73961	31.6887	29.9491		41.6037	115.689	144.972	144.997	0.02503		41.7101	142.695	134.967	134.967	3.81902e-07		41.6735	60.266	4.56106
41.8034	714.848	69.4434	699.487	630.043		41.8096	-5.45884	11.2511		41.9296	21.654	4.07655e-05		41.857	-16.3567	0.92174		41.9163	-93.2134	14.8821	0.02046		82.1221	-63.5577	6.87778	0.54022	6.33755		82.3364	-37.9372	1.3567	25.1924	23.8357		41.8017	169.734	157.842	157.871	0.0293		41.9076	151.165	144.095	144.095	4.67028e-07		41.8719	91.9228	5.06626
42.0029	755.109	73.1922	731.088	657.896		42.0084	20.4612	12.0043		42.1278	26.5108	4.69572e-05		42.0553	-41.1019	1.04904		42.114	-107.126	16.3211	0.02328		82.7452	-16.5878	4.8886	0.39887	4.48972		82.9612	-38.4138	1.05989	20.0589	18.999		41.9989	159.548	171.77	171.805	0.03428		42.1067	143.133	153.907	153.907	5.71939e-07		42.0722	112.631	5.63259
42.2019	817.439	77.1235	763.217	686.094		42.2074	21.3293	12.808		42.3269	22.4502	5.41159e-05		42.2544	-50.0777	1.19436		42.3134	-66.2972	17.9111	0.02651		83.3698	-21.7101	3.47645	0.29461	3.18184		83.5849	-1.27999	0.82907	15.9898	15.1607		42.1971	158.384	186.979	187.019	0.04012		42.3045	94.6528	164.303	164.303	6.99369e-07		42.2706	56.0239	6.25522
42.3999	865.688	81.2349	795.719	714.484		42.4064	17.1545	13.6638		42.5271	29.2767	6.24048e-05		42.4536	-33.678	1.35976		42.5121	-22.2975	19.648	0.03016		83.9925	-2.15488	2.47804	0.21803	2.26001		84.2088	-60.3937	0.64902	12.7552	12.1062		42.3952	211.741	203.498	203.545	0.04695		42.5021	126.338	175.365	175.365	8.54715e-07		42.4688	66.866	6.94458
42.598	903.914	85.5603	828.712	743.151		42.6054	29.9052	14.5759		42.7264	27.0179	7.19012e-05		42.6521	-8.2088	1.54701		42.7108	-47.9052	21.5506	0.03432		84.6175	0.71557	1.76646	0.16134	1.60512		84.8293	-44.7064	0.50916	10.195	9.68585		42.5931	217.483	221.422	221.477	0.05492		42.7006	157.334	187.206	187.206	1.04525e-06		42.6695	14.8741	7.71948
42.7977	968.957	90.1398	862.321	772.181		42.8041	34.5656	15.546		42.924	16.7224	8.27274e-05		42.8505	38.742	1.75967		42.9097	-66.8292	23.6362	0.03905		85.2402	3.67985	1.26246	0.11966	1.14281		85.4479	9.41658	0.40009	8.1608	7.76071		42.7939	302.353	241.176	241.241	0.06438		42.9018	197.53	200.003	200.003	1.28145e-06		42.8703	27.2027	8.57999
42.9981	987.22	94.9719	896.339	801.367		43.0036	69.7386	16.5832		43.1229	7.60688	9.52608e-05		43.0487	31.5302	2.00105		43.1096	-58.2442	25.9323	0.04445		85.8639	-1.65721	0.90289	0.08878	0.81411		86.0714	30.9221	0.31403	6.52579	6.21176		42.9934	314.119	262.507	262.582	0.07537		43.1011	231.708	213.516	213.516	1.5676e-06		43.0685	9.37764	9.52201
43.198	1021.37	100.036	930.434	830.398		43.2042	59.1732	17.6942		43.3221	14.1567	0.000109691		43.2476	14.0342	2.2761		43.31	-50.1164	28.4554	0.05061		86.4894	5.12099	0.646	0.06589	0.5801		86.6944	59.2514	0.24675	5.22345	4.9767		43.1903	346.851	285.361	285.449	0.08804		43.3006	176.51	227.933	227.933	1.91764e-06		43.2683	11.9049	10.5749
43.3975	1068.96	105.346	964.518	859.172		43.4038	53.9544	18.8717		43.5208	11.687	0.000126241		43.4467	26.5274	2.5889		43.5094	-64.6035	31.2044	0.05757		87.1136	-3.0229	0.46309	0.04898	0.41411		87.322	48.7465	0.19369	4.17725	3.98357		43.3909	326.632	310.634	310.737	0.10312		43.4991	198.478	243.215	243.215	2.34285e-06		43.4667	-26.4423	11.7342
43.5948	1114.55	110.859	998.156	887.296		43.6023	53.0614	20.119		43.7191	-0.8709	0.000145219		43.6462	89.1564	2.94487		43.7089	-85.164	34.2171	0.06549		87.7393	19.1649	0.33214	0.03642	0.29572		87.9469	60.8076	0.15232	3.34644	3.19411		43.5907	305.521	337.972	338.093	0.12069		43.6984	194.005	259.554	259.554	2.86381e-06		43.6651	-55.7484	13.0184
43.7947	1138.24	116.725	1032.05	915.33		43.8014	39.3717	21.4508		43.9181	6.8142	0.000167109		43.8471	71.9998	3.35248		43.9088	-128.251	37.5235	0.0745		88.365	-0.10529	0.23855	0.02711	0.21144		88.5735	48.4412	0.11982	2.68136	2.56154		43.7903	344.657	367.591	367.733	0.14119		43.897	224.498	276.895	276.895	3.4973e-06		43.865	-79.5315	14.4534
43.9947	1184.46	122.887	1065.65	942.761		44.0017	46.6471	22.8773		44.1171	18.6883	0.000192264		44.0456	27.5908	3.80986		44.1091	-87.4616	41.1512	0.08476		88.9883	-0.39864	0.17176	0.02022	0.15153		89.1998	6.29378	0.09434	2.15034	2.056		43.9901	371.687	399.778	399.943	0.16517		44.0968	241.595	295.471	295.471	4.27496e-06		44.0641	-75.7278	16.0366
44.1933	1193.54	129.307	1098.54	969.236		44.199	69.8581	24.3723		44.3163	33.8567	0.000221181		44.246	19.8617	4.33404		44.3075	-71.6309	45.0841	0.09629		89.6115	20.5695	0.12383	0.0151	0.10873		89.8236	-0.61579	0.0744	1.72729	1.65288		44.1886	436.324	434.454	434.647	0.193		44.2962	264.981	315.218	315.218	5.22244e-06		44.2649	-37.0563	17.8075
44.3924	1223.86	136.062	1130.94	994.881		44.3984	67.8487	25.9811		44.5146	35.3795	0.000254266		44.4453	90.8402	4.92646		44.5036	-107.771	49.3362	0.10923		90.2347	3.53975	0.0894	0.01129	0.07811		90.4474	-4.96273	0.05873	1.38854	1.32981		44.3868	504.059	471.97	472.195	0.22541		44.4962	292.993	336.297	336.297	6.38162e-06		44.4633	-20.443	19.7462
44.5905	1251.25	143.108	1162.44	1019.34		44.5973	52.4647	27.6886		44.7153	42.1662	0.000292738		44.6438	94.3997	5.59571		44.7022	-82.9333	54.0421	0.12407		90.8589	17.2334	0.06458	0.00844	0.05614		91.072	-1.85136	0.04638	1.11673	1.07035		44.5865	550.347	512.937	513.2	0.26353		44.6939	308.593	358.478	358.478	7.77866e-06		44.6631	-27.8851	21.9097
44.7886	1258.6	150.499	1193.11	1042.61		44.7965	46.0502	29.5081		44.9158	35.3084	0.000336903		44.8427	85.2944	6.35656		44.9028	-82.4998	59.2444	0.14108		91.4838	18.2339	0.0467	0.00632	0.04038		91.6983	-10.6809	0.03664	0.89831	0.86167		44.7849	560.684	557.023	557.331	0.30772		44.8914	334.219	382.036	382.036	9.47665e-06		44.8622	-56.8598	24.2971
44.9882	1289.59	158.305	1223.01	1064.7		44.9948	36.4226	31.4347		45.1131	46.1753	0.000386818		45.0427	89.9565	7.22501		45.1017	-63.6688	64.8892	0.16024		92.1066	49.7326	0.03385	0.00474	0.02911		92.322	-25.4101	0.02899	0.72376	0.69477		44.9831	565.02	604.696	605.055	0.35918		45.0911	354.565	407.382	407.382	1.15685e-05		45.0614	-77.0123	26.9427
45.1882	1301.65	166.503	1251.83	1085.33		45.1946	2.8056	33.5007		45.3122	27.1645	0.000444601		45.2414	135.601	8.2038		45.2998	-73.7868	71.0387	0.18188		92.7319	28.9934	0.02454	0.00355	0.02099		92.9457	4.21748	0.02296	0.58359	0.56064		45.1831	595.379	656.762	657.182	0.41976		45.2904	359.064	434.296	434.296	1.41135e-05		45.2593	-58.0601	29.851
45.3874	1307.84	175.065	1279.32	1104.25		45.3936	18.8696	35.69		45.5123	6.88101	0.000511283		45.4399	135.735	9.31256		45.4987	-84.3564	77.7878	0.20651		93.3579	11.8531	0.0178	0.00266	0.01514		93.5705	10.5414	0.01819	0.47073	0.45254		45.3833	658.022	713.17	713.66	0.49053		45.488	368.392	462.654	462.654	1.71835e-05		45.4584	-33.424	33.0911
45.5867	1318	184.039	1305.46	1121.42		45.5923	-21.9531	38.014		45.7085	-1.83355	0.000586247		45.6382	120.343	10.5679		45.6961	-77.4092	85.1066	0.2342		93.9831	-3.42503	0.01294	0.002	0.01094		94.1931	-42.3082	0.01443	0.38026	0.36583		45.5812	734.79	773.5	774.072	0.57214		45.6841	401.134	492.569	492.569	2.0887e-05		45.6559	-14.4693	36.6473
45.7809	1327.67	193.19	1329.52	1136.33		45.7881	-21.0637	40.4489		45.9068	14.8245	0.000673104		45.8349	103.27	11.9788		45.8935	-81.2667	93.1039	0.26557		94.6064	20.6947	0.00942	0.00151	0.00792		94.8167	-62.9767	0.01146	0.3073	0.29584		45.7772	776.741	837.989	838.655	0.66614		45.884	454.242	524.959	524.959	2.54763e-05		45.8518	-4.77355	40.5468
45.9822	1347.32	203.118	1352.92	1149.8		45.9867	-21.4297	43.0723		46.1056	14.3699	0.000772954		46.0337	119.076	13.5938		46.0931	-70.7743	101.941	0.30152		95.2321	8.46648	0.00686	0.00113	0.00573		95.4372	-21.5577	0.00911	0.24878	0.23967		45.976	868.629	908.644	909.422	0.77719		46.0822	517.226	559.09	559.09	3.10148e-05		46.0517	-15.8047	44.947
46.1815	1347.62	213.409	1374.45	1161.05		46.1863	-45.682	45.8773		46.3062	6.09493	0.000888579		46.2338	135.703	15.436		46.2926	-81.9173	111.594	0.34225		95.8557	-6.02678	0.00501	0.000854449	0.00416		96.0567	12.8348	0.00725	0.20162	0.19436		46.1768	932.994	985.685	986.593	0.90792		46.2806	573.033	595.384	595.383	3.77563e-05		46.2501	-10.1411	49.7802
46.3792	1367.85	224.089	1394.15	1170.06		46.3855	-46.9015	48.8521		46.5053	-1.84596	0.00102		46.4338	147.539	17.525		46.4913	-70.7263	122.102	0.38824		96.4795	14.2761	0.00366	0.000644719	0.00302		96.6836	-20.3435	0.00576	0.1631	0.15733		46.3769	1043.02	1068.62	1069.68	1.05994		46.4807	575.228	634.261	634.261	4.60285e-05		46.4498	6.8124	55.1599
46.5778	1359.94	235.313	1412.23	1176.92		46.5845	-61.9062	52.0127		46.7055	-6.80724	0.00117		46.6329	121.301	19.8821		46.6907	-60.1455	133.625	0.44053		97.1057	-3.71267	0.00268	0.000486425	0.00219		97.3041	7.26615	0.0046	0.13232	0.12773		46.5757	1114.65	1157.46	1158.7	1.23588		46.6801	615.963	675.413	675.413	5.60618e-05		46.6502	55.8175	61.1385
46.7758	1344.67	247.005	1428.51	1181.51		46.7838	-75.5591	55.375		46.9047	-3.19053	0.00135		46.832	115.029	22.5515		46.8896	-25.6374	146.177	0.49961		97.7308	2.62888	0.00196	0.000367507	0.00159		97.9279	41.1191	0.00366	0.10731	0.10365		46.7734	1185.69	1252.63	1254.07	1.43948		46.879	659.27	718.979	718.979	6.82284e-05		46.8475	54.0419	67.6454
46.9732	1336.15	259.187	1443	1183.82		46.9829	-81.8143	58.9458		47.1035	-13.9423	0.00154		47.0311	138.807	25.5766		47.088	-16.6838	159.853	0.56637		98.3542	9.75403	0.00144	0.000278133	0.00116		98.5564	17.0606	0.00291	0.08695	0.08403		46.9715	1307.77	1355.33	1357.01	1.67697		47.0795	741.473	765.592	765.592	8.31462e-05		47.047	90.4876	74.9183
47.1731	1324.93	272.073	1455.91	1183.84		47.1824	-88.2909	62.7471		47.3023	-11.8613	0.00177		47.2294	181.288	28.9875		47.2878	-42.366	174.896	0.64253		98.9775	-15.8804	0.00106	0.000210703	0.000846801		99.1812	3.7007	0.00233	0.07059	0.06827		47.1698	1441.19	1465.87	1467.82	1.95344		47.2793	807.97	814.88	814.88	0.000101228		47.248	93.7407	83.0212
47.3732	1339.32	285.545	1467.08	1181.54		47.38	-73.0136	66.7485		47.5002	10.7421	0.00203		47.429	197.342	32.8731		47.4881	-14.1296	191.365	0.72902		99.6008	-9.98303	0.000778089	0.000159771	0.000618318		99.8036	-1.79556	0.00186	0.0574	0.05554		47.3692	1576.89	1585.35	1587.63	2.27693		47.4787	829.011	867.073	867.073	0.000123171		47.449	116.794	91.996
47.5728	1353.62	299.578	1476.52	1176.94		47.578	-58.954	71.0033		47.6991	0.97419	0.00233		47.6276	202.927	37.2531		47.6864	26.2213	209.158	0.82595		100.224	8.80073	0.000573294	0.000121277	0.000452017		100.429	36.8237	0.00148	0.04665	0.04517		47.568	1723.91	1713.37	1716.02	2.65246		47.6785	871.413	922.533	922.533	0.000149896		47.6459	143.152	101.706
47.7728	1362.41	314.245	1484.33	1170.08		47.7796	-40.0617	75.6054		47.8992	1.88232	0.00267		47.8276	259.501	42.2451		47.8857	39.2474	228.678	0.93624		100.847	44.3753	0.000422863	9.21285e-05	0.000330734		101.053	52.9857	0.00119	0.03797	0.03678		47.7684	1866.8	1851.83	1854.92	3.09291		47.8799	1004.05	981.799	981.799	0.000182656		47.8461	176.042	112.616
47.9717	1377.86	329.466	1490.54	1161.08		47.9803	-8.03445	80.4741		48.0983	10.1915	0.00306		48.0248	302.513	47.8142		48.0853	42.12	250.017	1.06133		101.468	57.5366	0.000312627	7.0117e-05	0.00024251		101.677	69.8784	0.000949713	0.03091	0.02996		47.9689	2030.84	2000.38	2003.99	3.60604		48.0777	1054.31	1043.46	1043.46	0.000221727		48.0448	220.842	124.582
48.1703	1388.9	345.311	1495.29	1149.98		48.1798	5.32165	85.6124		48.2978	17.8659	0.00351		48.2238	331.248	54.1686		48.2852	94.0829	273.334	1.20313		102.092	29.7365	0.000231143	5.3356e-05	0.000177787		102.302	61.5329	0.000760331	0.02518	0.02442		48.1679	2225.55	2158.4	2162.59	4.19902		48.277	1120.33	1109.26	1109.26	0.000269501		48.2456	299.456	137.94
48.3687	1400.04	361.794	1498.69	1136.89		48.3791	20.1713	91.0633		48.4977	-3.37928	0.00403		48.4229	377.114	61.3638		48.4862	123.821	298.911	1.36454		102.715	41.1921	0.00017115	4.06468e-05	0.000130503		102.928	49.1724	0.00060913	0.02053	0.01992		48.3677	2420.94	2328.01	2332.9	4.89118		48.4756	1191.45	1178.64	1178.64	0.000327246		48.4451	307.958	152.611
48.5688	1383.35	379.115	1500.87	1121.76		48.5768	49.9638	96.8021		48.6977	-7.5245	0.00462		48.6232	457.765	69.5521		48.6842	149.431	326.398	1.54452		103.339	29.2792	0.00012679	3.09717e-05	9.58187e-05		103.552	58.5051	0.000488482	0.01675	0.01626		48.5661	2639.61	2507.87	2513.56	5.69012		48.6743	1261.86	1252.1	1252.1	0.000397323		48.6433	363.921	168.709
48.77	1405.2	397.241	1501.94	1104.7		48.7757	50.3242	102.924		48.8967	-14.7419	0.00529		48.8222	505.198	78.7584		48.8822	196.823	356.361	1.74807		103.96	4.87977	9.41948e-05	2.36548e-05	7.054e-05		104.175	80.1195	0.000392256	0.01368	0.01329		48.7656	2836.96	2700.85	2707.47	6.62415		48.8734	1332.62	1329.94	1329.94	0.000482479		48.8434	415.67	186.645
48.969	1418.86	415.893	1502.03	1086.14		48.9759	47.547	109.465		49.0967	-22.6132	0.00607		49.0203	591.633	89.1145		49.082	248.897	389.286	1.98018		104.58	57.751	7.01164e-05	1.80946e-05	5.20218e-05		104.798	71.8773	0.000315146	0.01118	0.01087		48.9641	3076.53	2905.43	2913.14	7.70466		49.0722	1444.24	1412.1	1412.1	0.000585574		49.0435	440.976	206.465
49.1688	1429.69	435.37	1501.31	1065.94		49.1744	81.4851	116.343		49.296	-16.7308	0.00695		49.2197	654.173	100.901		49.2791	269.439	424.679	2.23909		105.204	70.8345	5.21529e-05	1.38284e-05	3.83245e-05		105.422	50.1127	0.000253342	0.00914	0.00889		49.1624	3310.3	3122.55	3131.5	8.95725		49.2719	1548.41	1499.31	1499.31	0.00071117		49.2428	498.481	228.243
49.3676	1437.45	455.494	1499.93	1044.44		49.3738	129.32	123.671		49.4944	-11.2258	0.00796		49.4181	747.899	114.152		49.4787	316.434	463.711	2.53543		105.828	26.7781	3.88432e-05	1.05783e-05	2.82649e-05		106.046	86.1097	0.00020382	0.00748	0.00728		49.3618	3573.71	3354.41	3364.83	10.421		49.4723	1653.75	1591.76	1591.75	0.000864075		49.4418	611.666	252.248
49.5675	1454.85	476.519	1498.04	1021.52		49.571	165.653	131.356		49.6916	-0.27276	0.0091		49.6171	861.836	129.169		49.6758	452.222	505.663	2.86605		106.451	-0.24157	2.89683e-05	8.09986e-06	2.08684e-05		106.666	45.1112	0.000164265	0.00613	0.00597		49.561	3822.56	3599.81	3611.93	12.1194		49.6681	1775.11	1687.02	1687.02	0.00104		49.6392	693.147	278.501
49.764	1491.9	497.947	1495.84	997.894		49.7696	197.104	139.553		49.8915	-6.51466	0.01042		49.8173	966.557	146.246		49.8758	515.98	551.997	3.24515		107.074	-11.3647	2.16326e-05	6.20809e-06	1.54245e-05		107.289	-38.2867	0.000132385	0.00503	0.00489		49.7595	4104.15	3858.36	3872.44	14.0842		49.8657	1868.41	1788.43	1788.43	0.00127		49.8372	725.902	307.53
49.9611	1482.25	520.227	1493.46	973.229		49.9697	230.494	148.305		50.0901	-21.8353	0.01193		50.0163	1056.22	165.416		50.0759	540.382	602.471	3.67411		107.695	-66.9505	1.61968e-05	4.76835e-06	1.14285e-05		107.912	-70.1186	0.000106726	0.00412	0.00401		49.9585	4479.36	4131.86	4148.23	16.3707		50.0655	2018.35	1896.43	1896.43	0.00154		50.0362	840.736	339.675
50.1609	1544.2	543.623	1491.01	947.387		50.1697	277.956	157.581		50.2885	-14.7902	0.01364		50.2168	1182.44	187.249		50.2768	608.127	657.608	4.16098		108.315	-106.008	1.21434e-05	3.66614e-06	8.47724e-06		108.536	-161.872	8.60915e-05	0.00338	0.00329		50.1588	4825.63	4421.76	4440.8	19.0436		50.2636	2151.2	2009.3	2009.3	0.00186		50.2339	903.99	374.884
50.3585	1565.13	567.58	1488.71	921.13		50.3682	292.123	167.335		50.4886	-17.8012	0.01562		50.4158	1298.89	211.718		50.4762	702.95	717.142	4.70727		108.936	-218.513	9.11125e-06	2.81996e-06	6.2913e-06		109.154	-271.338	6.96569e-05	0.00278	0.00271		50.3575	5142.43	4723.74	4745.86	22.1213		50.4624	2297.45	2128.47	2128.47	0.00225		50.4322	928.171	413.761
50.5569	1570.48	592.455	1486.67	894.216		50.5669	330.327	177.668		50.6861	-1.84169	0.01785		50.6148	1449.5	239.347		50.6759	794.458	781.983	5.32562														50.557	5426.47	5041.21	5066.92	25.7056		50.6636	2440.21	2255.4	2255.4	0.00274		50.6325	1031.13	457.032
50.7575	1570.42	618.458	1485.02	866.566		50.7667	369.71	188.673		50.8855	-9.4399	0.02043		50.8142	1595.87	270.586		50.8755	875.147	852.391	6.02368														50.7567	5725.79	5373.32	5403.2	29.8718		50.8633	2603.58	2387.89	2387.88	0.00332		50.8326	1108.88	504.68
50.9566	1601.15	645.108	1483.94	838.83		50.9656	377.634	200.269		51.085	-29.9581	0.02337		51.012	1779.34	305.536		51.0754	978.436	929.008	6.81364														50.9561	6089.23	5718.47	5753.17	34.6963		51.0619	2743.76	2526.23	2526.23	0.00401		51.0307	1267.3	556.598
51.1566	1610.05	672.721	1483.52	810.802		51.1642	392.252	212.52		51.2839	-23.724	0.02672		51.2111	1907.47	345.185		51.2742	1080.53	1011.74	7.70093														51.154	6452.91	6073.94	6114.19	40.2474		51.2619	2901.57	2672.42	2672.41	0.00487		51.2308	1389.39	614.352
51.3553	1596.93	701.01	1483.89	782.885		51.3622	411.332	225.437		51.4833	-8.39767	0.03056		51.4119	2099.8	390.308		51.4723	1227.2	1101.12	8.69836														51.3537	6822.63	6444.69	6491.43	46.7379		51.4613	3066.81	2825.29	2825.28	0.00589		51.4314	1523.9	678.062
51.5544	1605.47	730.206	1485.16	754.952		51.5618	428.266	239.207		51.6829	11.5477	0.03494		51.6118	2323.67	440.993		51.6722	1318.03	1198.91	9.83426														51.5541	7195.95	6827.85	6882.14	54.2907		51.6607	3221.12	2985.41	2985.41	0.00713		51.6315	1673.97	747.985
51.7548	1611.27	760.418	1487.42	727.005		51.7629	468.744	253.883		51.8811	9.86428	0.03991		51.8114	2553.28	498.044		51.8728	1427.32	1305.35	11.1223														51.754	7541.87	7220.05	7283.08	63.0309		51.8601	3385.35	3153.01	3153	0.00863		51.8297	1802.27	824.144
51.9537	1558.54	791.241	1490.74	699.496		51.962	453.98	269.236		52.079	-14.2201	0.04558		52.0102	2791.83	562.037		52.0702	1620.69	1418.72	12.5517														51.9546	7886.03	7621.61	7694.8	73.1921		52.0603	3593.11	3328.89	3328.88	0.01045		52.0275	1950.35	907.593
52.1542	1560.15	823.134	1495.23	672.091		52.1628	469.323	285.597		52.2789	-1.08738	0.0521		52.2094	3041.09	634.225		52.2688	1756.38	1542.12	14.1733														52.1545	8275.1	8028.39	8113.33	84.9357		52.2594	3793.84	3511.52	3511.5	0.01264		52.2267	2130.7	999.907
52.3539	1605.3	855.706	1500.9	645.191		52.3611	510.215	302.662		52.4789	6.73644	0.05956		52.4079	3303.4	715.225		52.4674	1920.32	1675.47	16.001														52.3535	8615.81	8437.31	8535.78	98.4651		52.4574	4013.63	3700.93	3700.92	0.01527		52.4266	2351.12	1101.56
52.5527	1601.02	888.893	1507.78	618.885		52.5597	502.432	320.702		52.6794	3.791	0.06809		52.6077	3555.03	806.886		52.6667	2100.2	1820.12	18.0703														52.5535	8958.6	8850.16	8964.36	114.207		52.6572	4174.22	3899.98	3899.96	0.01848		52.6255	2525.67	1212.61
52.751	1602.77	922.741	1515.9	593.16		52.7604	463.989	339.931		52.8781	17.8649	0.07774		52.8064	3852.01	909.413		52.8659	2279.94	1976.15	20.402														52.7522	9311.34	9259.73	9392.04	132.312		52.8565	4391.73	4106.5	4106.48	0.02233		52.8239	2733.65	1333.93
52.9493	1611.32	957.293	1525.3	568.006		52.9597	458.217	360.082		53.0772	14.999	0.08877		53.0052	4157.5	1024.73		53.0651	2478.7	2144.49	23.0316														52.9506	9779.61	9664.75	9817.95	153.193		53.0561	4635.97	4321.38	4321.35	0.027		53.0226	2960.92	1467.13
53.1487	1619.04	992.718	1536.04	543.326		53.1585	482.864	381.276		53.2781	13.2734	0.10147		53.2039	4494.41	1154.09		53.2634	2719.46	2325.01	25.9816														53.1503	10183.7	10065.9	10243.5	177.502		53.2561	4865.24	4544.66	4544.63	0.03264		53.2216	3162.61	1613.08
53.3475	1629.64	1028.7	1548.05	519.355		53.3568	489.92	403.545		53.4759	-6.65849	0.11572		53.403	4809.66	1299.62		53.4609	2945.39	2518.5	29.2917														53.3495	10504.9	10456.1	10661.7	205.523		53.4545	5079.42	4774.14	4774.1	0.0394		53.4201	3446.12	1772.33
53.5441	1614.25	1064.84	1561.17	496.327		53.553	512.062	426.735		53.6713	-12.9245	0.13174		53.5981	5194.22	1459.37		53.6566	3173.92	2724.29	32.9796														53.5453	10856.7	10826.7	11064	237.297		53.6494	5322.95	5007.09	5007.04	0.04738		53.6154	3733.35	1943.53
53.7414	1610.85	1101.66	1575.55	473.898		53.7481	506.138	450.988		53.8697	3.15671	0.15026		53.7982	5646.06	1642.83		53.8563	3422.57	2949.78	37.2183														53.7435	11184	11185.2	11459.5	274.349		53.8478	5558.84	5251.69	5251.63	0.05716		53.815	4022.96	2134.46
53.9418	1588.8	1139.54	1591.38	451.84		53.9475	522.251	477.055		54.0692	3.03595	0.17149		53.9967	6101.29	1846.71		54.0558	3707.57	3191.29	41.9882														53.943	11524	11526.2	11843.6	317.405		54.0463	5796.08	5503.8	5503.73	0.06895		54.0142	4330.93	2342.3
54.1422	1573.18	1177.83	1608.36	430.534		54.1476	534.221	504.553		54.2676	5.17363	0.19553		54.1966	6531.68	2076.38		54.255	3978.81	3449.52	47.3533														54.1411	11889.3	11841.2	12207.8	366.663		54.2451	6057.3	5763.33	5763.25	0.08317		54.2139	4697.51	2569.46
54.3405	1565.64	1216.1	1626.28	410.171		54.3475	550.463	533.432		54.4655	0.46127	0.22283		54.3944	6997.07	2330.41		54.4554	4280.44	3727.4	53.4355														54.3406	12196.4	12131.6	12555.4	423.827		54.4448	6325.2	6030.96	6030.86	0.1004		54.4123	5013.21	2815.16
54.5396	1603.19	1254.8	1645.27	390.471		54.5473	568.628	563.737		54.6649	-14.7428	0.25417		54.595	7479.55	2618.12		54.6544	4617.16	4021.9	60.2367														54.5388	12494.2	12390	12879.2	489.166		54.645	6542.39	6305.6	6305.48	0.12121		54.6124	5352.81	3084.59
54.7398	1586.82	1293.91	1665.32	371.414		54.7474	589.292	595.592		54.8644	-4.80964	0.28988		54.7939	8043.91	2936.2		54.8533	4965.62	4335.39	67.8863														54.7392	12800.4	12618.2	13183.4	565.21		54.8439	6783.9	6584.42	6584.27	0.14613		54.8112	5731.29	3375.25
54.9403	1611.51	1333.21	1686.27	353.063		54.9478	608.369	629.065		55.0636	-10.5021	0.33049		54.9951	8598.66	3294.7		55.0525	5329.09	4669.07	76.5052														54.9399	13036.8	12810.6	13463.4	652.792		55.0434	7045.01	6869.41	6869.23	0.17624		55.0111	6160.83	3692.01
55.141	1646.85	1372.57	1708.01	335.436		55.1475	645.571	664.022		55.2642	-18.214	0.37708		55.1946	9157.21	3690.1		55.253	5674.11	5025.57	86.2734														55.1391	13290.3	12963.5	13716.1	752.667		55.2422	7298.95	7157.96	7157.75	0.21235		55.2107	6569.72	4034.6
55.3397	1679.44	1411.47	1730.18	318.706		55.3478	682.928	700.728		55.466	-1.75833	0.43048		55.3948	9762.1	4130.76		55.452	6002.36	5399.97	97.1784														55.3384	13554.3	13076.7	13943.9	867.223		55.4397	7556.81	7448.43	7448.18	0.25548		55.4113	7059.81	4406.59
55.5393	1685.68	1450.37	1752.98	302.605		55.5478	725.014	739.081		55.6676	-8.59139	0.49133		55.5953	10406.3	4619.89		55.6531	6351.57	5799.62	109.582														55.5384	13765.5	13149	14147.9	998.875		55.6411	7812.66	7747.93	7747.62	0.30846		55.6128	7524.72	4809.81
55.7391	1701.48	1489.02	1776.21	287.191		55.7481	765.365	779.211		55.8653	-8.11697	0.55921		55.7946	11121.6	5157.2		55.8524	6823.12	6216.92	123.418														55.7368	13960.2	13179	14327.2	1148.16		55.84	8073.02	8046.01	8045.64	0.37147		55.8106	7986.77	5235.59
55.9391	1711.33	1527.33	1799.77	272.434		55.9458	824.07	820.587		56.0642	-19.0936	0.63695		55.9943	11832.8	5751.17		56.0504	7241.34	6651.75	138.851														55.9357	14179.8	13167.2	14486.1	1318.88		56.0389	8290.14	8345.1	8344.65	0.4472		56.0096	8456.84	5695.58
56.1385	1738.35	1565.02	1823.41	258.384		56.1438	901.72	863.798		56.2634	-36.3444	0.72548		56.1934	12572.4	6402.62		56.2495	7663.74	7109.53	156.295														56.1337	14406.2	13114	14626.4	1512.36		56.2376	8565.57	8644.25	8643.71	0.5382		56.207	9007.95	6183.58
56.338	1764.86	1602.12	1847.08	244.967		56.343	933.287	909.096		56.4624	-38.131	0.82603		56.3924	13327.8	7116.4		56.4499	8100.75	7590.01	176.022														56.332	14599.6	13020	14752.4	1732.34		56.4359	8846.17	8941.76	8941.11	0.64729		56.4069	9553.7	6711.44
56.538	1784.92	1638.55	1870.7	232.144		56.5418	989.38	956.158		56.6613	-28.6235	0.94041		56.5922	14115.5	7899.52		56.6507	8560.73	8090.46	198.243														56.5296	14829.5	12887	14867.7	1980.62		56.6366	9080.73	9240.82	9240.04	0.78011		56.6073	10171.6	7274.93
56.7377	1819.6	1674.07	1894.02	219.943		56.7426	1041.63	1005.59		56.8601	-25.7398	1.07033		56.7903	14906.1	8745.16		56.8495	8997.33	8603.19	222.947														56.7302	15059.6	12713.8	14979	2265.23		56.837	9377.6	9536.01	9535.07	0.93972		56.8069	10760.2	7870.26
56.937	1863.52	1708.53	1916.88	208.349		56.9424	1063.79	1056.64		57.0596	-8.54096	1.21852		56.9901	15755.2	9669.9		57.0492	9468.45	9134.04	250.808														56.9296	15237.8	12505.4	15089.5	2584.11		57.0366	9594.33	9825.12	9823.99	1.13079		57.0058	11288.2	8497.73
57.1344	1886.05	1741.58	1939	197.416		57.1405	1144.55	1109.18		57.2588	-9.88577	1.38679		57.1896	16600.5	10666.7		57.2481	9993.31	9676.13	281.935														57.1284	15488.3	12264.5	15204.9	2940.44		57.2357	9835	10107.5	10106.1	1.35984		57.2063	11896.5	9163.82
57.3338	1916.28	1773.74	1960.65	186.909		57.34	1204.89	1163.94		57.457	-11.5141	1.577		57.3877	17443.1	11729.8		57.4452	10482.1	10224.3	316.51														57.3273	15697.2	11993	15331.5	3338.45		57.4346	10097.3	10382	10380.4	1.63454		57.4049	12516.5	9855.56
57.5321	1952.43	1804.37	1981.35	176.98		57.5365	1286.63	1219.72		57.655	-5.46582	1.79287		57.586	18333.8	12866.2		57.6435	11031.4	10783.9	355.477														57.5262	15948.6	11694.3	15474.7	3780.46		57.6326	10315.5	10646.5	10644.6	1.96281		57.6036	13126.5	10577.6
57.7294	1990.08	1833.42	2001.01	167.583		57.7344	1347.86	1277.75		57.855	-12.6401	2.04058		57.7852	19250.7	14077		57.843	11516.8	11351.6	399.377														57.7258	16171.6	11370.2	15640.7	4270.48		57.8336	10561.7	10904.5	10902.2	2.36287		57.8029	13693.8	11329.4
57.9286	2007.35	1861.17	2019.75	158.577		57.9341	1421.77	1338.09		58.0534	-14.1998	2.31958		57.9845	20146.1	15354.5		58.042	12014.8	11919.3	448.456														57.9248	16437.7	11026.2	15832.8	4806.57		58.0341	10794.4	11150	11147.1	2.84254		58.0014	14362.3	12102.4
58.1294	2037.96	1887.44	2037.39	149.957		58.1332	1483.56	1400.05		58.2528	-16.4804	2.63825		58.1832	21029.7	16685.1		58.2412	12560.2	12484.1	503.401														58.1246	16729.9	10663.6	16056	5392.47		58.234	10984	11381.4	11378	3.41708		58.2008	14996.2	12899.3
58.328	2075.52	1911.61	2053.48	141.871		58.3333	1541.37	1464.04		58.453	-7.83716	3.00165		58.3822	21878.3	18066.6		58.4405	13085.8	13042	564.923														58.3246	17014.7	10286.4	16312.1	6025.66		58.4342	11208.5	11598.5	11594.4	4.10783		58.4004	15603.7	13711.7
58.5264	2102.92	1933.87	2068.08	134.211		58.5326	1599.6	1529.4		58.653	2.45086	3.41417		58.5814	22763.5	19486.4		58.6399	13553.4	13587.8	633.739														58.5238	17264.7	9900.11	16599.8	6699.66		58.6351	11375.1	11800.2	11795.3	4.94021		58.6024	16254.5	14543.8
58.7279	2086.48	1954.46	2081.29	126.832		58.7319	1681.01	1596.31		58.8524	-9.46223	3.88134		58.78	23597.6	20922.5		58.8387	14104.2	14115	710.426														58.7234	17512.1	9505.43	16918.8	7413.35		58.8337	11554.1	11982.5	11976.6	5.92711		58.8036	16847	15374.8
58.9276	2105.91	1972.76	2092.67	119.907		58.9311	1753.05	1664.66		59.0523	-17.0242	4.413		58.9788	24421.3	22362.9		59.0389	14604.3	14623	796.603														58.9228	17779.6	9106.61	17263.6	8156.94		59.0321	11746	12146.6	12139.5	7.10871		59.0012	17420.8	16186.2
59.1264	2142.6	1988.83	2102.2	113.374		59.1307	1819.73	1734.45		59.2514	-20.9038	5.01445		59.1792	25207.9	23797.4		59.2392	15108.3	15102.9	892.807														59.1228	17979	8704.85	17628.1	8923.23		59.2309	11946.9	12291.8	12283.3	8.52682		59.1996	18070.7	16987.2
59.3251	2141.81	2002.67	2109.86	107.188		59.3315	1883.55	1805.88		59.4519	-12.8218	5.70158		59.3784	25960.6	25182.8		59.4391	15627.2	15548.8	999.886														59.3239	18196.1	8301.7	18002.9	9701.2		59.4286	12133.1	12416.3	12406.1	10.2157		59.3982	18609.6	17766.9
59.5247	2175.49	2014.28	2115.59	101.306		59.5318	1941.2	1878.15		59.6505	-7.74942	6.47442		59.5776	26702	26502.7		59.639	16110.8	15956	1119.09														59.5233	18439.2	7905.22	18369.3	10464		59.6295	12260.4	12521.7	12509.5	12.2708		59.5993	19142.3	18524.1
59.7234	2163.89	2023.52	2119.27	95.7595		59.7306	1987.35	1950.77		59.8499	-28.1281	7.35437		59.7777	27359.1	27736.9		59.8379	16546.1	16318.1	1251														59.7227	18634.3	7513.74	18714.7	11200.9		59.8298	12408.6	12605.1	12590.4	14.7295		59.8013	19659.1	19242.4
59.9219	2163.17	2030.38	2120.9	90.5161		59.9299	2016.63	2024.23		60.0503	-12.4866	8.3582		59.9773	27964	28850.1		60.0382	17003	16634.7	1398.46														59.9215	18715.9	7130.69	19020.1	11889.4		60.0306	12529.6	12666.3	12648.6	17.6828		60.0007	20118.1	19899.4
60.1221	2186.96	2034.89	2120.41	85.5142		60.1302	2059.39	2098.51		60.2498	-34.95	9.49161		60.1765	28475.1	29819.4		60.2366	17424.3	16897	1560.49														60.1207	18789.8	6755.56	19268.5	12512.9		60.2283	12633	12704.6	12683.4	21.1657		60.1994	20573.1	20493.6
60.3209	2150.89	2036.96	2117.77	80.8147		60.3284	2150.13	2172.27		60.4483	-41.5306	10.7706		60.3755	28917.9	30622.6		60.437	17894.5	17106.5	1741.73														60.3204	18836.1	6389.34	19440.8	13051.5		60.4276	12738.4	12720.8	12695.5	25.363		60.4004	20965.3	21023.8
60.52	2161.86	2036.61	2112.97	76.361		60.5277	2209.08	2246.42		60.6463	-34.1805	12.2163		60.5767	29295.5	31247.1		60.6351	18343.9	17256.2	1939.7														60.5202	18837.5	6034.03	19518.7	13484.7		60.628	12761.8	12714.7	12684.3	30.4179		60.5986	21348.4	21468.7
60.7194	2174.05	2033.85	2105.99	72.1453		60.7256	2292.45	2319.75		60.8456	-28.3594	13.8653		60.777	29571.2	31665.9		60.8341	18779.2	17347.2	2159.01														60.7194	18711.6	5691.82	19487.4	13795.6		60.8273	12801.4	12686.7	12650.3	36.4313		60.7981	21634.2	21831
60.9187	2149.4	2028.69	2096.85	68.1602		60.9257	2369.05	2393.4		61.0451	-24.0595	15.7352		60.9756	29691.6	31870.2		61.0333	19117.8	17377.5	2400.66														60.9203	18538.7	5359.4	19334.4	13975		61.0269	12781.7	12637.1	12593.4	43.6379		60.997	21914.2	22101.1
61.1191	2163.08	2021.12	2085.49	64.3719		61.1258	2460.45	2466.18		61.2437	-27.3113	17.8453		61.1756	29691.1	31858.7		61.2319	19416.6	17346.9	2665.31														61.1186	18379.4	5044.24	19057.6	14013.3		61.227	12785.3	12566.4	12514.2	52.2775		61.1967	22101.3	22275.9
61.3189	2159.9	2011.24	2072.04	60.8049		61.3247	2500.97	2537.39		61.4405	-12.735	20.213		61.3732	29590.6	31634.2		61.4298	19753.8	17256.7	2953.8														61.3159	18094.9	4743.99	18657.4	13913.4		61.424	12738.9	12477.3	12414.9	62.4342		61.3943	22194.3	22351.3
61.5161	2131.87	1999.23	2056.71	57.4742		61.5197	2572.56	2605.85		61.6397	9.09973	22.9249		61.57	29369.7	31206.3		61.6277	20083.7	17108	3268.93														61.5116	17718.2	4459.29	18141.6	13682.3		61.6226	12667.9	12368.9	12294.2	74.651		61.5913	22247.3	22328.6
61.716	2093.8	1984.86	2039.15	54.2852		61.7188	2638.21	2673.98		61.8393	3.00617	26.0034		61.7702	28974.6	30573.9		61.8264	20370	16902.3	3613.16														61.7121	17301.8	4181.22	17499.9	13318.7		61.8221	12582.2	12242.4	12153.1	89.3008		61.79	22229.9	22207.3
61.9146	2076.98	1968.44	2019.73	51.2897		61.9179	2693.16	2740.05		62.0392	3.19381	29.4966		61.9706	28454.2	29758.2		62.0267	20574.4	16640.5	3989.71														61.9107	16804.6	3919.32	16765	12845.7		62.0218	12431.1	12099.6	11992.8	106.817		61.9906	22122.1	21987.1
62.1133	2061.01	1949.97	1998.43	48.4587		62.1178	2751.84	2803.96		62.2386	26.8786	33.4418		62.1708	27736.6	28781.9		62.2278	20787.6	16326.5	4398.35														62.11	16237.9	3669.97	15945.6	12275.7		62.2207	12244.5	11943.1	11815.5	127.623		62.1899	21891.1	21675.3
62.3132	2038.24	1929.41	1975.17	45.7677		62.318	2810.24	2865.24		62.4383	24.2517	37.9176		62.3691	26837.4	27679		62.4266	20945.7	15969.6	4833.09														62.31	15579.1	3432.94	15059.7	11626.7		62.4209	12043.2	11772.8	11620.2	152.61		62.3879	21532.5	21278.9
62.5124	1974.11	1907.03	1950.26	43.2351		62.5192	2861.6	2923.7		62.6377	27.2217	42.9753		62.568	25782.2	26461.5		62.6255	21088.1	15571	5298.56														62.5104	14859.5	3208.5	14128.4	10919.9		62.6206	11849.5	11592.3	11410	182.328		62.5874	21118.7	20799.1
62.7106	1918.64	1883	1923.85	40.8542		62.7178	2919.23	2978.04		62.8361	35.1717	48.6688		62.7686	24640.9	25147.4		62.8239	21212.4	15136.7	5792.94														62.7114	14019.1	2996.15	13170.7	10174.6		62.8184	11639	11405.3	11187.9	217.378		62.7872	20535.8	20245.8
62.9112	1898.52	1856.98	1895.56	38.5778		62.9171	2965.53	3028.92		63.0365	32.9513	55.1788		62.9677	23328.7	23781.9		63.0232	21286.5	14668.8	6318.42														62.9099	13152.4	2798.42	12219	9420.55		63.0178	11404.1	11210.8	10951.4	259.402		62.9874	19850.4	19627.3
63.1095	1862.41	1829.71	1866.16	36.4532		63.1171	2976.1	3075.99		63.236	43.2134	62.5117		63.1664	21890.2	22382.4		63.2245	21369.7	14169.1	6876.39														63.1092	12253.7	2611.54	11274	8662.44		63.2165	11132.9	11013.7	10704.5	309.217		63.1858	19092.1	18959.9
63.3095	1804.23	1800.74	1835.17	34.4287		63.3163	3021.33	3118.63		63.4366	53.0828	70.8549		63.3661	20331.7	20960.9		63.4241	21428.2	13651.9	7453.95														63.3085	11329.3	2435.88	10353.3	7917.4		63.416	10906.9	10815.3	10446.7	368.625		63.3861	18210.3	18240.7
63.5103	1775.7	1770.28	1802.79	32.5091		63.5145	3049.26	3156.61		63.6355	77.0886	80.2149		63.5662	18740.6	19541.9		63.6229	21447.2	13120.5	8049.07														63.5089	10382.8	2269.99	9462.51	7192.53		63.6166	10625.4	10618.5	10179	439.578		63.5864	17236.1	17485.9
63.7098	1715.82	1738.81	1769.52	30.7092		63.7136	3085.33	3190.08		63.8349	94.7946	90.8188		63.7653	17103.2	18151.7		63.8224	21508.5	12575.6	8661.22														63.7104	9403.6	2113.72	8611.63	6497.91		63.8151	10336.2	10429.8	9906.96	522.829		63.786	16177.2	16707.3
63.9096	1677.17	1706.18	1735.19	29.0072		63.9137	3110.97	3218.75		64.0364	129.349	102.943		63.9667	15419.9	16782.7		64.0223	21505.9	12022.7	9283.21														63.9114	8429.51	1967.69	7812.66	5844.97		64.0142	10158	10250	9628.38	621.654		63.9851	15062.5	15913.9
64.1079	1619.78	1672.83	1700.24	27.4121		64.115	3137.33	3242.44		64.2362	108.299	116.545		64.1661	13766.5	15475.7		64.2223	21546.4	11466.6	9907.25														64.1101	7486.28	1832.6	7075.64	5243.04		64.2129	9961.93	10084.1	9345.89	738.21		64.1835	13853.4	15113.8
64.3076	1549.2	1638.37	1664.26	25.8947		64.3147	3140.51	3260.66		64.4346	129.999	131.792		64.366	12145.8	14221.8		64.4217	21568.5	10913.5	10522.3														64.3083	6557.31	1706.45	6393.95	4687.5		64.4129	9812.6	9935.01	9058.41	876.593		64.3829	12669.7	14309.1
64.5061	1507.94	1603.35	1627.82	24.4701		64.5151	3145.04	3273.56		64.6352	175.543	149.221		64.5648	10591.8	13038.8		64.622	21572.6	10362.9	11123.7														64.508	5646.03	1587.67	5761.85	4174.17		64.6139	9701.49	9807.93	8767.46	1040.47		64.5812	11459.5	13514.2
64.7067	1474.17	1567.34	1590.46	23.1112		64.7134	3167.38	3280.93		64.8348	222.759	168.812		64.7625	9118.99	11928.5		64.8206	21620.5	9824.82	11693.8														64.708	4817.32	1476.61	5182.64	3706.03		64.8135	9612.54	9709.34	8477.67	1231.67		64.7808	10280.4	12725.7
64.9076	1425.58	1530.75	1552.58	21.8267		64.9133	3155.08	3282.91		65.0334	263.922	190.805		64.9635	7808.16	10870.8		65.0225	21643.7	9288.5	12236.3														64.9067	4038.49	1373.58	4658.28	3284.7		65.0137	9579.33	9643.44	8187.09	1456.35		64.9801	9161.13	11955.1
65.1075	1385.47	1493.89	1514.51	20.6194		65.1116	3134.6	3279.46		65.2324	309.982	215.689		65.1622	6590.41	9895.5		65.2213	21645	8773.29	12723.3														65.1064	3380.04	1276.99	4180.26	2903.27		65.213	9571.84	9616.31	7899	1717.31		65.1805	8091.75	11201.7
65.3064	1332.12	1456.94	1476.42	19.4859		65.311	3166.77	3270.58		65.4305	354.719	243.61		65.3587	5496.59	9000.18		65.418	21680.4	8278.29	13148.9														65.3056	2799.93	1187.18	3749.29	2562.11		65.4115	9673.67	9633.22	7614.33	2018.89		65.3787	7091.97	10480.9
65.5063	1304.4	1419.56	1437.97	18.4096		65.5108	3200.54	3256.33		65.6297	386.272	275.266		65.559	4547.07	8156.45		65.6181	21746.3	7791.24	13515														65.5041	2241.92	1103.74	3361.98	2258.24		65.6092	9891.33	9699.46	7333.42	2366.04		65.5783	6221.86	9782.88
65.7062	1264.36	1382.07	1399.47	17.3936		65.7097	3219.24	3236.92		65.8281	472.431	310.817		65.7584	3774.76	7383.28		65.8184	21748.6	7321.45	13805.7														65.7028	1776.42	1025.91	3013.23	1987.32		65.8084	10121.8	9821.68	7054.24	2767.44		65.7798	5417.82	9108.19
65.9042	1253.62	1344.94	1361.38	16.4435		65.9084	3216.05	3212.45		66.0272	537.372	351.017		65.9586	3082.18	6671.54		66.0175	21728.6	6873.17	14012.5														65.9019	1422.14	953.306	2699.65	1746.34		66.0079	10371.7	10005.4	6778.8	3226.56		65.9816	4633.22	8464.73
66.1037	1225.84	1307.56	1323.1	15.539		66.1081	3185.81	3182.93		66.2288	590.627	396.899		66.1574	2509.82	6024.57		66.2185	21704.2	6440.17	14133.3														66.099	1107.46	886.385	2421.37	1534.98		66.2072	10667.8	10254.4	6508.66	3745.74		66.1802	3988.94	7863.24
66.3049	1195.92	1270.01	1284.69	14.6778		66.3083	3171.44	3148.57		66.4285	689.712	448.143		66.3569	2025.5	5432.5		66.4186	21590.4	6028.91	14162.9														66.299	822.636	823.157	2168.49	1345.33		66.4054	11044.8	10570.2	6245.33	4324.84		66.3799	3509.95	7291.12
66.5034	1170.93	1233.19	1247.07	13.8758		66.5079	3172.97	3109.79		66.6274	776.072	505.586		66.5589	1666.87	4887.46		66.6175	21386.2	5639.9	14102.1														66.4972	596.771	764.881	1944.51	1179.62		66.6056	11467.5	10959.1	5985.21	4973.89		66.5807	3083.02	6748.44
66.702	1162.08	1196.63	1209.74	13.1176		66.7082	3165.7	3066.57		66.8281	860.172	570.804		66.7593	1379.69	4396.39		66.8173	21143.8	5268.98	13952.2														66.6975	418.967	710.134	1742.38	1032.24		66.8044	11932.4	11412.6	5733.33	5679.29		66.7793	2714.13	6244.23
66.9016	1132.35	1160.24	1172.64	12.3981		66.9085	3119.07	3019.33		67.0295	979.444	644.49		66.9588	1168.22	3953.72		67.0147	20843.3	4921.73	13720.5														66.8982	360.372	659.14	1561.62	902.477		67.0046	12376.2	11931.8	5486.24	6445.6		66.978	2417.5	5770.71
67.101	1094.13	1124.3	1136.02	11.7193		67.1092	3089.54	2968.24		67.2282	1094.37	726.215		67.1597	929.568	3550.48		67.215	20460	4588.84	13406.5														67.0988	248.966	611.791	1400.49	788.701		67.2056	12820.5	12505.8	5245.1	7260.68		67.176	2231.77	5329.32
67.3013	1093.19	1088.65	1099.73	11.075		67.3083	3040.7	2914.16		67.4283	1211.42	818.645		67.3581	793.502	3190.59		67.4147	19897.8	4275.82	13021.9														67.2989	181.049	567.916	1257.14	689.223		67.4055	13325.7	13113.3	5012.4	8100.95		67.3763	2007.94	4912.45
67.5027	1059.23	1053.35	1063.81	10.4637		67.5079	2987.91	2856.8		67.628	1354.06	922.156		67.5582	719.227	2863.1		67.6148	19239.2	3980.52	12573.8														67.4984	159.903	527.285	1129.63	602.345		67.6062	13807.1	13738.7	4786.15	8952.59		67.575	1799.44	4527.31
67.7018	1023.15	1019.01	1028.9	9.89296		67.7073	2949.01	2796.73		67.8258	1518.66	1037.12		67.7584	642.887	2567.75		67.8151	18440.6	3702.9	12072.6														67.6988	128.448	489.388	1015.36	525.975		67.8041	14281.5	14345	4570.26	9774.69		67.7749	1682.84	4167.08
67.9016	1001.53	985.149	994.501	9.35202		67.9071	2903.27	2734.05		68.0249	1675.55	1166.63		67.9566	594.749	2304.64		68.0139	17568.7	3444.14	11532.7														67.8979	75.3777	454.421	914.014	459.593		68.0034	14708.5	14914.7	4360.15	10554.5		67.9748	1588.97	3832.6
68.1022	1028.85	951.791	960.63	8.8391		68.1067	2816.69	2669.25		68.2264	1856	1313.53		68.156	540.308	2066.34		68.212	16622.3	3202.54	10963.6														68.0974	29.6893	421.871	823.264	401.394		68.2045	15000.9	15414.3	4155.7	11258.6		68.1738	1526.72	3524.23
68.3023	1011.31	919.19	927.546	8.35597		68.3067	2724.97	2602.47		68.4261	2052.43	1476.26		68.3545	509.086	1852.95		68.4119	15538.8	2974.36	10367.5														68.297	36.372	391.649	742.174	350.525		68.4048	15237.7	15803.3	3959.59	11843.7		68.3746	1398.16	3236.19
68.5013	1003.67	887.462	895.364	7.90217		68.5069	2649.74	2534.09		68.6268	2274.06	1658.96		68.5544	476.241	1660.02		68.6124	14381.9	2760.39	9756.96														68.496	26.7747	363.657	669.834	306.177		68.6034	15424	16052.2	3772.36	12279.8		68.5748	1356.53	2971
68.6995	998.023	856.554	864.029	7.47492		68.706	2589.48	2464.85		68.8268	2481.37	1862.08		68.7547	453.848	1486.5		68.8121	13219.1	2561.32	9144.92														68.695	20.578	337.686	605.138	267.452		68.805	15493.9	16140.7	3589.7	12551		68.775	1281.34	2726.08
68.9001	946.205	826.012	833.078	7.06647		68.9036	2532	2395.17		69.0247	2735.83	2085.89		68.9532	438.651	1332.22		69.0132	11954.3	2374.53	8533.19														68.8942	31.7272	313.53	547.093	233.562		69.0063	15502.1	16048.5	3414.67	12633.8		68.9755	1218.17	2500.03
69.1002	934.366	796.306	802.988	6.68177		69.1036	2439.39	2323.98		69.2241	3015.89	2336.24		69.154	394.03	1192.26		69.2128	10651.7	2201.7	7936.52														69.0946	16.2434	290.994	494.814	203.82		69.2033	15389.4	15779.1	3250.31	12528.8		69.1747	1126.19	2293.16
69.2957	927.724	768.002	774.328	6.3263		69.2999	2342.19	2253.74		69.4202	3299.84	2609.35		69.3495	354.016	1070		69.4073	9420.8	2044.76	7370.85														69.2926	8.90334	270.316	448.465	178.15		69.3983	15140.8	15344	3094.27	12249.7		69.3697	1066.18	2106.57
69.4914	898.158	740.406	746.396	5.98975		69.498	2252.32	2182.69		69.6184	3602.57	2914.36		69.5472	347.917	959.029		69.6064	8166.21	1895.06	6811.93														69.4905	32.0472	251.124	406.855	155.73		69.5973	14775.9	14743.7	2941.74	11801.9		69.5687	991.805	1931.21
69.6908	864.59	713.055	718.72	5.66563		69.6976	2184.09	2111.15		69.8185	3935.1	3254.57		69.7474	342.334	858.306		69.8075	7025.51	1754.55	6272.04														69.6909	-33.7687	233.083	368.988	135.905		69.7976	14261.2	14004.4	2794.77	11209.6		69.7697	941.821	1768.37
69.8908	855.689	686.387	691.746	5.35837		69.897	2104.43	2039.99		70.0171	4295.25	3626.51		69.947	322.699	768.411		70.0078	5868.14	1624.52	5761.09														69.8911	-57.2915	216.362	334.99	118.628		69.9956	13634.7	13171.2	2655.94	10515.3		69.968	886.583	1620.88
70.092	797.729	660.346	665.413	5.06642		70.0966	2036.3	1969.29		70.2155	4687.57	4034.27		70.1454	275.539	688.342		70.207	4826.97	1504.39	5281.12														70.0898	-8.94551	200.961	304.624	103.663		70.195	12878.7	12261.2	2522.3	9738.94		70.1678	849.792	1484.33
70.2916	796.052	635.286	640.079	4.79281		70.2959	1953.25	1899.35		70.4155	5106.53	4484.52		70.3462	233.56	615.807		70.4068	3896.33	1392.6	4829.24														70.2891	18.4679	186.624	277.181	90.557		70.3951	12055.4	11309.2	2394.29	8914.92		70.3663	820.872	1359.85
70.4911	768.924	611.003	615.537	4.53436		70.4965	1899.54	1829.83		70.6151	5564.14	4974.82		70.5469	214.131	550.938		70.6061	3087.69	1289.13	4408.07														70.4877	-5.27621	173.36	252.51	79.1506		70.5944	11215.4	10351.5	2272.63	8078.84		70.565	736.917	1245.47
70.6911	757.42	587.408	591.697	4.2894		70.6959	1837.43	1761.77		70.8139	6058.88	5505.43		70.7453	214.799	493.55		70.8057	2391.41	1193.01	4015.65														70.6895	-2.20454	160.853	229.891	69.0378		70.7939	10218.2	9408.33	2156.48	7251.84		70.7662	673.231	1139.34
70.8928	724.265	564.383	568.439	4.05607		70.8963	1766.52	1694.47		71.0145	6577.71	6084.46		70.9457	214.257	441.64		71.0055	1775.34	1103.79	3651.64														70.8898	5.77998	149.343	209.631	60.2873		70.9947	9217.83	8495.46	2045.15	6450.31		70.9644	606.946	1043.51
71.0919	710.36	542.395	546.234	3.83841		71.0954	1668.89	1628.9		71.2142	7107.05	6705.27		71.1458	186.932	395.278		71.2034	1321.52	1021.91	3318.82														71.0886	20.3665	138.739	191.442	52.7037		71.1941	8202.14	7638.88	1939.82	5699.06		71.165	562.083	954.585
71.292	681.697	521.029	524.66	3.63163		71.2959	1591.17	1564.25		71.4162	7661.83	7377.49		71.3454	182.869	353.921		71.4046	939.579	944.785	3007.42														71.2882	7.2505	128.857	174.912	46.0552		71.3942	7195.08	6839.66	1839.25	5000.41		71.3658	537.461	873.16
71.4932	650.078	500.278	503.713	3.43521		71.4957	1533.34	1501.3		71.6165	8268.05	8087.09		71.5463	195.399	316.658		71.6041	634.872	873.969	2724.16														71.4882	22.005	119.669	159.91	40.2407		71.5943	6212.07	6105.56	1743.53	4362.02		71.5663	460.733	798.675
71.6919	611.279	480.477	483.728	3.25176		71.6956	1481.33	1439.85		71.8168	8920.5	8836.26		71.7456	180.09	283.6		71.8044	415.544	808.117	2463.81														71.6864	24.5802	111.214	146.42	35.2055		71.7953	5300.71	5435.9	1652.11	3783.78		71.7659	419.919	730.846
71.8911	601.157	461.317	464.395	3.07789		71.8955	1407.89	1380.03		72.016	9566.68	9617.45		71.9457	156.743	253.891		72.0026	245.899	747.837	2228.73														71.8883	1.39904	103.224	133.954	30.7294		71.9942	4469.28	4839.17	1566.11	3273.06		71.9651	366.85	668.857
72.0916	570.018	442.714	445.626	2.91246		72.0943	1342.02	1322.17		72.216	10254.8	10432.1		72.1451	123.07	227.401		72.2026	103.655	691.508	2012.42														72.089	1.53163	95.8533	122.699	26.8457		72.1944	3742.22	4302.18	1483.87	2818.32		72.165	341.749	611.918
72.2907	517.044	424.901	427.658	2.75715		72.2934	1282.29	1265.91		72.4165	10961.8	11272.3		72.3447	98.2674	203.662		72.4024	29.5659	639.445	1815.9														72.2902	45.6605	89.0018	112.452	23.4501		72.3933	3052.29	3827.67	1406.22	2421.45		72.3663	296.023	559.462
72.4896	493.155	407.737	410.347	2.61034		72.4938	1224.74	1211.01		72.6166	11712.4	12125.1		72.5434	92.5546	182.518		72.6009	-20.5893	591.596	1638.61														72.4909	54.0846	82.657	103.149	20.4921		72.5918	2474.3	3408.39	1332.64	2075.76		72.5652	305.25	512.064
72.6881	456.738	391.239	393.711	2.47183		72.6938	1160.85	1158		72.8146	12470.5	12973		72.7435	91.4835	163.456		72.8022	-85.2921	546.71	1475.58														72.6897	20.6292	76.8279	94.7625	17.9346		72.7917	2041.74	3035.62	1262.25	1773.37		72.7628	247.504	468.93
72.8888	402.482	375.174	377.513	2.33939		72.8933	1098.88	1106.82		73.0137	13228.5	13817.2		72.9446	112.736	146.314		72.9998	-143.364	505.942	1330.6														72.8888	-6.56393	71.4043	87.0986	15.6943		72.9913	1626.61	2708.13	1195.56	1512.57		72.9622	198.058	429.118
73.0887	354.861	359.775	361.99	2.21469		73.0935	995.002	1057.25		73.2126	13976.5	14638.6		73.1445	117.453	131.073		73.198	-153.214	468.125	1199.02														73.0865	-11.9968	66.4008	80.149	13.7482		73.1913	1316.43	2419.96	1132.19	1287.78		73.1609	131.107	392.803
73.287	326.643	345.072	347.17	2.09766		73.2913	925.937	1009.98		73.4112	14727.2	15422.5		73.3433	105.052	117.495		73.3966	-104.018	433.054	1079.75														73.2861	-37.445	61.7114	73.7419	12.0305		73.3887	1042.5	2169.98	1072.81	1097.17		73.3611	119.474	359.333
73.4848	310.054	330.957	332.944	1.98719		73.4902	896.03	964.189		73.6125	15449.4	16164.7		73.542	88.6378	105.346		73.5973	-85.2241	400.28	970.919														73.486	-50.0142	57.3493	67.8758	10.5265		73.5882	861.683	1948.05	1015.88	932.173		73.5605	143.702	328.853
73.6851	289.027	317.208	319.089	1.88134		73.6889	836.549	920.119		73.8117	16152.9	16831.2		73.7405	92.6107	94.472		73.7972	-104.511	370.111	873.171														73.6852	-43.7988	53.3138	62.5302	9.21631		73.7868	678.129	1754.06	962.157	791.907		73.7601	149.305	300.935
73.8869	259.456	303.898	305.679	1.78054		73.89	785.217	877.23		74.0117	16807.6	17417		73.9396	62.0748	84.7027		73.9975	-153.535	342.171	784.902														73.8847	-9.73989	49.5595	57.6281	8.06852		73.9855	580.512	1583.4	911.193	672.211		73.9605	87.3445	275.296
74.0877	239.854	291.174	292.86	1.68569		74.0909	736.671	836.064		74.2121	17387.7	17906.5		74.1404	19.0391	75.8825		74.1986	-151.53	316.248	705.096														74.0834	-37.6302	46.0876	53.1564	7.0688		74.1858	478.742	1431.95	862.475	569.47		74.1592	85.5673	252.049
74.287	213.722	279.046	280.643	1.59668		74.2911	669.225	796.688		74.41	17895.2	18281.6		74.34	21.2458	68.031		74.3988	-124.043	292.399	633.584														74.2841	-4.31693	42.8308	49.0165	6.18567		74.3865	411.661	1298.3	816.239	482.059		74.36	106.022	230.566
74.4879	171.303	267.297	268.809	1.51174		74.4893	651.707	759.275		74.61	18297.4	18542		74.5396	41.3646	60.9991		74.5964	-110.855	270.643	570.062														74.4818	6.8286	39.8503	45.2747	5.42436		74.5862	354.131	1180.92	772.66	408.258		74.5598	70.793	211.019
74.689	175.877	256.011	257.442	1.43136		74.6901	603.745	722.956		74.8092	18602	18675.9		74.7391	45.8322	54.6998		74.7971	-123.077	250.2	511.961														74.6819	-30.1505	37.0471	41.7969	4.74979		74.7866	283.501	1076.72	731.25	345.473		74.7607	55.2917	193.044
74.8877	189.527	245.306	246.662	1.35622		74.8892	532.987	688.447		75.0073	18792.5	18681.5		74.9396	34.9463	49.0331		74.9976	-90.7394	231.329	459.785														74.8823	2.54518	34.4401	38.599	4.15892		74.9861	211.116	984.696	692.202	292.494		74.9594	58.2554	176.785
75.0862	135.618	235.038	236.323	1.28517		75.0901	487.007	655.128		75.2068	18868.1	18558.8		75.1396	46.0099	43.9712		75.1977	-33.8495	213.926	412.988														75.0821	-20.1412	32.0255	35.669	3.64347		75.184	207.017	903.416	655.495	247.921		75.1606	60.537	161.73
75.2861	113.036	225.114	226.331	1.21744		75.2911	461.72	623.222		75.4083	18812.1	18307.9		75.3408	19.7727	39.4101		75.3975	-78.0011	197.875	371.017														75.2829	40.1197	29.7725	32.9629	3.19042		75.385	178.254	829.805	620.209	209.595		75.3606	37.0663	148.044
75.4863	101.77	215.582	216.735	1.15327		75.4914	443.835	592.851		75.609	18608.7	17938.3		75.5422	10.688	35.3212		75.5976	-55.561	183.004	333.215														75.4834	-1.33693	27.6823	30.4769	2.79455		75.5836	165.881	764.72	587.189	177.531		75.5603	8.47779	135.546
75.6858	84.0419	206.467	207.56	1.09273		75.6919	396.61	563.795		75.8098	18241.4	17458.6		75.7407	8.53257	31.7102		75.7981	-17.8124	169.24	299.211														75.6814	-8.26265	25.7651	28.2175	2.45235		75.7835	168.097	705.914	555.712	150.202		75.7618	20.0802	124.008
75.8835	61.1351	197.805	198.841	1.03595		75.8902	384.778	536.343		76.009	17735.7	16887.2		75.9409	30.2958	28.4467		75.998	-61.4748	156.553	268.751														75.8791	-10.8763	23.9849	26.1377	2.15277		75.984	176.809	652.867	525.841	127.026		75.9627	11.5443	113.498
76.0811	49.8811	189.5	190.482	0.9822		76.0902	375.864	509.903		76.208	17092.6	16234.5		76.1415	11.8298	25.5161		76.1969	-33.4215	144.885	241.53														76.0788	-31.4077	22.3127	24.2001	1.88748		76.1857	179.211	604.723	497.403	107.32		76.1612	2.72312	103.994
76.282	46.492	181.404	182.334	0.93047		76.2894	335.136	484.777		76.4059	16337	15519.8		76.3414	10.222	22.898		76.3968	-18.7976	134.04	216.949														76.2797	-27.4351	20.7501	22.4039	1.65389		76.3846	192.332	561.77	470.874	90.8952		76.3607	7.87461	95.2516
76.4832	22.4651	173.636	174.517	0.88145		76.4888	329.853	460.8		76.6069	15484.4	14741.4		76.5397	5.50442	20.5702		76.5962	-21.9447	124.039	194.928														76.4815	0.08496	19.2917	20.7402	1.44851		76.5847	162.155	522.497	445.594	76.9033		76.5588	-29.3924	87.3062
76.6817	38.1576	166.288	167.124	0.83566		76.6885	317.404	437.894		76.8063	14541.6	13933.4		76.7385	-31.7765	18.4748		76.7974	-9.79215	114.712	174.981														76.681	3.02497	17.9524	19.2231	1.27078		76.7846	112.003	486.805	421.714	65.0914		76.7586	-36.8817	79.9662
76.8809	22.2719	159.222	160.014	0.79215		76.8892	296.279	415.954		77.0051	13536.1	13105.5		76.9378	-54.0368	16.5913		76.9976	-53.2318	106.135	157.168														76.88	13.7991	16.7104	17.8257	1.11538		76.9835	93.0557	454.354	399.213	55.1406		76.9598	-34.0243	73.2097
77.08	35.7154	152.454	153.205	0.75097		77.0879	301.31	395.269		77.2035	12520.1	12271.1		77.1348	-38.1373	14.9195		77.1933	-16.6991	98.3782	141.517														77.0783	19.416	15.5597	16.5394	0.97962		77.1818	63.9862	424.739	377.994	46.7456		77.1581	-46.3908	67.1125
77.2753	28.3312	146.09	146.803	0.7127		77.2842	263.715	375.792		77.4039	11489.8	11431		77.3314	-19.0465	13.4211		77.3903	6.75979	91.15	127.347														77.275	58.5067	14.4975	15.3589	0.86138		77.38	61.1482	397.541	357.907	39.6341		77.3558	-41.2706	61.5461
77.4754	32.0727	139.842	140.517	0.67555		77.4835	222.703	356.954		77.6018	10503.4	10614.9		77.5314	13.5758	12.052		77.589	1.56532	84.3999	114.493														77.4771	20.4704	13.4824	14.2372	0.75483		77.5785	36.639	372.473	338.87	33.6024		77.556	-14.4207	56.3826
77.6755	18.4363	133.855	134.495	0.64036		77.6831	223.06	339.006		77.8015	9542.17	9813.55		77.7321	21.7857	10.82		77.7906	-2.08129	78.0688	102.787														77.6767	1.70057	12.5507	13.2133	0.66264		77.7774	46.4038	349.293	320.811	28.4821		77.7553	-20.9996	51.677
77.8754	36.6626	128.129	128.736	0.60709		77.8833	212.999	321.869		78.0009	8617.04	9041.91		77.932	-8.38579	9.71971		77.9918	18.0213	72.2303	92.3059														77.8758	-9.76101	11.6867	12.2687	0.58202		77.9779	41.7619	327.7	303.587	24.1137		77.9558	-1.1133	47.3446
78.0736	19.6872	122.693	123.269	0.57584		78.0828	197.706	305.634		78.2015	7777.58	8299.81		78.1298	-30.5311	8.74164		78.1889	40.4785	66.9384	83.0812														78.0764	0.45388	10.877	11.3878	0.51077		78.1778	32.2678	307.768	287.34	20.4284		78.155	-16.7005	43.4042
78.2738	-3.77266	117.434	117.98	0.54594		78.2831	196.081	290.127		78.3999	7028.45	7603.98		78.3301	-32.651	7.85274		78.3903	21.2087	61.9346	74.6107														78.2773	1.1906	10.1232	10.5714	0.44822		78.3777	24.4918	289.282	271.972	17.3099		78.3551	-2.71255	39.78
78.475	20.9342	112.373	112.89	0.51749		78.4831	165.26	275.405		78.6007	6330.37	6940.31		78.5312	-28.9295	7.05194		78.5896	65.5254	57.3574	67.0879														78.4767	-6.4841	9.42715	9.8209	0.39375		78.5772	25.8217	272.14	257.465	14.6752		78.5544	-12.8587	36.4731
78.6741	15.2971	107.577	108.068	0.49081		78.6812	134.66	261.546		78.7998	5698.29	6324.09		78.7306	0.25171	6.33908		78.7899	76.6609	53.1012	60.2957														78.6776	-17.79	8.77524	9.12088	0.34564		78.777	14.5762	256.151	243.712	12.4396		78.7538	-42.6729	33.4441
78.8724	21.5579	103.005	103.47	0.46564		78.8822	118.456	248.18		79.0013	5116.03	5743.54		78.9315	-8.51958	5.69468		78.9893	74.5601	49.1813	54.2216														78.8768	-9.07671	8.17392	8.4777	0.30378		78.9782	6.75182	241.148	230.614	10.5345		78.9542	-58.351	30.6557
79.0727	8.4313	98.5838	99.0254	0.44156		79.0827	129.89	235.512		79.2001	4585.74	5212.49		79.1307	-35.6765	5.12085		79.1891	87.5975	45.5487	48.7559														79.0758	10.5622	7.61488	7.88194	0.26706		79.1787	-16.3376	227.203	218.274	8.92861		79.1539	-70.9953	28.1104
79.2734	-15.9162	94.3435	94.7622	0.4187		79.2834	128.727	223.467		79.4005	4092.45	4718.46		79.3306	-35.6141	4.60387		79.3894	51.7391	42.1791	43.8332														79.2759	27.2823	7.09193	7.32658	0.23465		79.3784	-1.33036	214.213	206.64	7.57303		79.3534	-42.3789	25.7816
79.4721	12.4925	90.3231	90.7203	0.39724		79.4826	108.176	212.112		79.5995	3686.52	4267.56		79.5316	-50.5189	4.13695		79.5893	48.0461	39.0673	39.4192														79.4759	14.0056	6.60558	6.8118	0.20621		79.5781	10.9057	202.058	195.634	6.42455		79.5533	-51.5424	23.6433
79.6722	-10.3048	86.4503	86.8271	0.37678		79.6815	84.1689	201.344		79.799	3303.68	3853.21		79.7315	-43.284	3.72017		79.791	39.1716	36.1623	35.4184														79.6758	-15.9206	6.15333	6.33459	0.18126		79.7784	-53.364	190.639	185.19	5.44853		79.7528	-48.8434	21.6883
79.873	-6.46418	82.7301	83.0874	0.35733		79.8811	89.8142	191.079		79.9977	2970.54	3476.07		79.9313	-18.3084	3.34589		79.9899	29.011	33.5127	31.8755														79.8756	5.16728	5.73267	5.89204	0.15936		79.9781	-16.54	179.964	175.341	4.62397		79.9525	-31.6938	19.8957
80.0729	0.22137	79.1865	79.5255	0.33898		80.0804	83.285	181.343		80.1986	2664.62	3128.82		80.1305	-28.4424	3.01057		80.1885	47.2348	31.0638	28.6952														80.0759	12.5743	5.34036	5.48045	0.14009		80.1767	-3.89798	170.001	166.072	3.92851		80.1521	-47.4469	18.2536
80.2728	-9.6382	75.7944	76.1161	0.32159		80.2793	54.912	172.121		80.4001	2394.27	2812.29		80.3297	-48.9595	2.70918		80.3898	78.4111	28.7658	25.7972														80.276	-17.933	4.9755	5.09867	0.12317		80.3746	8.98342	160.672	157.331	3.34027		80.3513	-57.4863	16.7507
80.474	-5.94826	72.5282	72.8332	0.30501		80.4788	41.2306	163.336		80.5995	2135.67	2528.44		80.5295	-39.7087	2.43756		80.59	48.0564	26.652	23.209														80.4741	-22.5261	4.63925	4.74771	0.10846		80.5738	4.76653	151.836	148.999	2.83729		80.5516	-39.7313	15.3665
80.6728	-5.60775	69.4397	69.7292	0.28948		80.6784	41.9602	154.994		80.799	1909.78	2271.28		80.7305	-17.1057	2.19197		80.7893	19.2066	24.7025	20.891														80.6747	-0.8197	4.32234	4.4177	0.09537		80.7731	41.8489	143.523	141.113	2.41046		80.7509	12.3933	14.1036
80.8726	3.89985	66.4702	66.7449	0.27469		80.8781	52.9571	147.076		80.9984	1734.32	2039.04		80.9308	-17.9592	1.97208		80.9899	36.9932	22.8871	18.7947														80.8741	2.27873	4.02893	4.11286	0.08392		80.9736	13.7436	135.651	133.605	2.04616		80.9498	-23.3044	12.948
81.0718	-8.85234	63.6362	63.8969	0.26071		81.0777	42.6833	139.56		81.1957	1561.83	1831.54		81.1292	-30.2937	1.77621		81.1895	6.05525	21.2148	16.9193														81.0731	24.7112	3.75638	3.83026	0.07389		81.1727	24.8036	128.293	126.553	1.73933		81.1482	-9.3857	11.8907
81.2699	-0.46167	60.9383	61.1858	0.24753		81.277	17.6974	132.439		81.395	1424.98	1642.4		81.3279	-31.1724	1.59979		81.3892	-3.87053	19.666	15.2325														81.2729	-33.517	3.5015	3.56653	0.06503		81.3722	-11.728	121.34	119.861	1.47811		81.3464	-11.5436	10.922
81.4684	-7.85535	58.3502	58.5852	0.23499		81.4764	5.83467	125.676		81.5948	1292.97	1471.77		81.5281	-71.8187	1.43985		81.5886	13.152	18.2328	13.7166														81.4731	-32.5928	3.26373	3.32096	0.05722		81.5731	-22.2599	114.744	113.489	1.25504		81.5475	-39.4528	10.0205
81.6686	-5.70089	55.853	56.076	0.22301		81.6761	10.208	119.251		81.7954	1152.57	1317.7		81.7261	-19.5324	1.29761		81.7891	-21.828	16.899	12.3463														81.6717	-15.6522	3.04405	3.09447	0.05041		81.7731	-3.1944	108.551	107.484	1.06655		81.7475	-37.287	9.19857
81.8693	-5.42123	53.4578	53.6695	0.21163		81.8764	8.44527	113.138		81.9937	1048.29	1180.88		81.924	-7.28608	1.16962		81.9871	-21.6624	15.6791	11.129														81.8708	-12.836	2.83882	2.88322	0.0444		81.9727	26.9936	102.72	101.814	0.90684		81.9482	-4.82235	8.44226
82.0684	1.01725	51.1845	51.3854	0.20092		82.0744	-8.49955	107.402		82.1948	945.519	1056.3		82.1252	-16.1036	1.05256		82.1882	-34.1143	14.5309	10.0161														82.0708	-26.2568	2.6469	2.68599	0.0391		82.1732	37.6705	97.1966	96.4259	0.77069		82.1475	-33.5517	7.75366
82.2679	20.9787	49.0046	49.1953	0.19075		82.2742	-6.26464	101.909		82.3946	848.842	945.302		82.324	-65.6365	0.94847		82.3871	-4.5688	13.479	9.02586														82.2691	-35.745	2.46953	2.50399	0.03447		82.3728	31.1342	92.0023	91.3468	0.65551		82.3486	-43.9554	7.11647
82.4681	23.4185	46.9109	47.092	0.18106		82.4743	-10.8554	96.6932		82.5929	764.344	846.51		82.5243	-76.6286	0.85412		82.5849	-1.25893	12.51	8.13957														82.4685	-13.3938	2.30337	2.33374	0.03037		82.5723	6.66626	87.1004	86.5427	0.5577		82.5482	-105.993	6.53646
82.668	8.4433	44.9108	45.0827	0.17189		82.674	-11.6508	91.7532		82.793	683.443	757.155		82.7244	-84.8809	0.76937		82.7859	-28.9709	11.597	7.32826														82.6697	69.7372	2.14716	2.17389	0.02673		82.7721	-23.1251	82.462	81.9876	0.47444		82.7492	-124.199	6.00045
82.8662	2.84699	43.0129	43.1761	0.16327		82.8747	-19.3817	87.0444		82.9914	622.759	677.757		82.9241	-100.572	0.6932		82.9856	-31.3823	10.7574	6.60368														82.8693	90.31	2.00285	2.02641	0.02355		82.9734	-22.3076	78.0501	77.6469	0.40323		82.9489	-123.077	5.51206
83.0662	-27.4536	41.1808	41.3358	0.15502		83.0751	-18.8321	82.5859		83.1924	564.043	605.745		83.1248	-114.682	0.62436		83.186	-19.2287	9.97648	5.94896														83.0694	19.8575	1.86809	1.88884	0.02075		83.174	7.35338	73.8941	73.5512	0.34293		83.1483	-136.901	5.0646
83.2664	-16.1309	39.4261	39.5733	0.14718		83.2742	-14.184	78.3843		83.3916	507.123	541.882		83.3276	-70.2289	0.56178		83.3863	-57.2603	9.25304	5.35979														83.2687	11.3669	1.743	1.7613	0.01829		83.3733	2.22018	69.9931	69.7011	0.29203		83.3488	-89.6322	4.65169
83.4662	-13.2529	37.7497	37.8894	0.13976		83.4738	-5.63195	74.3872		83.5914	446.248	484.531		83.5263	-64.7568	0.5066		83.5853	-45.0662	8.58734	4.83309														83.4693	-7.60836	1.62563	1.64175	0.01612		83.572	22.9679	66.3156	66.0667	0.24885		83.5493	-62.4079	4.27294
83.666	25.5868	36.1463	36.279	0.13273		83.6735	23.8266	70.594		83.7924	401.965	432.969		83.7269	-73.2716	0.45646		83.7846	-56.608	7.96919	4.3579														83.6701	-52.4156	1.51625	1.53045	0.0142		83.7728	4.00841	62.8	62.5883	0.21172		83.7488	-94.2481	3.92702
83.8648	21.0175	34.6191	34.7452	0.12609		83.8734	12.4854	66.9938		83.9913	377.906	387.316		83.9268	-93.76	0.41148		83.9844	-29.1186	7.39476	3.92885														83.869	-54.8829	1.41521	1.42774	0.01253		83.9734	-13.7257	59.4808	59.3006	0.1802		83.948	-88.9839	3.60979
84.0645	-1.65693	33.1511	33.2709	0.11976		84.0739	2.88188	63.5676		84.1916	360.351	346.221		84.1262	-65.9223	0.37107		84.1855	-13.9316	6.85906	3.54013														84.0689	-21.628	1.32057	1.33161	0.01105		84.173	-49.6293	56.3562	56.2027	0.15352		84.1468	-16.7041	3.3191
84.2638	-33.7168	31.7494	31.8632	0.11376		84.2743	8.83015	60.3205		84.3916	319.253	309.52		84.326	-58.8115	0.3346		84.3852	-45.0705	6.36591	3.19247														84.2688	-3.51479	1.23236	1.2421	0.00974		84.3737	-27.4809	53.385	53.2543	0.1307		84.3478	-56.1599	3.04941
84.465	-13.7973	30.3945	30.5026	0.10802		84.4725	18.0882	57.2728		84.5907	288.829	276.865		84.5254	-50.8992	0.3018		84.5844	-54.3557	5.90979	2.88002														84.4688	44.3491	1.15009	1.15868	0.00859		84.5733	-46.0187	50.59	50.4787	0.11139		84.5467	-76.323	2.80418
84.666	-16.2286	29.1002	29.2028	0.10258		84.6712	20.975	54.3748		84.7909	278.701	247.515		84.7261	-59.4602	0.27208		84.785	-50.8508	5.48396	2.59658														84.6686	56.3605	1.07344	1.08102	0.00758		84.7715	-47.8933	47.9619	47.8669	0.09505		84.7467	-62.903	2.5778
84.8656	6.62337	27.8707	27.9681	0.09746		84.8716	10.0425	51.6024		84.9894	232.41	221.482		84.9253	-91.4686	0.24551		84.9842	-70.6855	5.09194	2.34304														84.8681	26.6022	1.0021	1.00879	0.00669		84.972	-9.00249	45.4471	45.3661	0.08099		84.9454	-78.2979	2.37124
85.0632	12.6912	26.7055	26.7982	0.09264		85.07	8.70876	48.9985		85.1842	211.61	198.612		85.1209	-91.4593	0.22195		85.1788	-47.5916	4.73632	2.11943														85.0671	26.0995	0.93572	0.94162	0.0059		85.1671	14.2093	43.129	43.0597	0.06931		85.1429	-42.5103	2.1825
85.2608	21.61	25.5894	25.6775	0.08806		85.2659	6.26899	46.5576		85.3839	181.779	177.629		85.3186	-66.4827	0.20047		85.3784	-56.73	4.39778	1.9125														85.2639	32.7081	0.87448	0.8797	0.00522		85.3661	0.85043	40.8885	40.8293	0.05913		85.3414	-66.8768	2.00817
85.4608	1.91403	24.5084	24.5921	0.08367		85.4648	-14.9528	44.205		85.5837	155.633	158.861		85.5183	-50.9244	0.18089		85.5774	-37.0078	4.08461	1.72646														85.4628	-30.1895	0.81672	0.82133	0.00461		85.5659	2.06844	38.7593	38.7088	0.05043		85.5396	-73.0323	1.84807
85.6602	0.08244	23.4767	23.5563	0.07951		85.6631	-26.6359	41.9796		85.7834	135.176	142.089		85.7192	-56.5612	0.16315		85.7756	-39.7727	3.79518	1.55933														85.6643	-35.7314	0.76215	0.76621	0.00407		85.7652	25.4708	36.7488	36.7058	0.04304		85.7386	-39.0149	1.70037
85.8596	-14.0336	22.4895	22.5651	0.07556		85.8629	2.65875	39.8527		85.9837	119.631	127.063		85.9166	-27.0402	0.14743		85.9757	-54.1052	3.52413	1.40721														85.8626	-10.897	0.71206	0.71565	0.00359		85.9652	20.9458	34.8379	34.8011	0.03671		85.9389	-58.5028	1.5638
86.0584	0.10448	21.5471	21.619	0.07183		86.064	0.62592	37.8222		86.184	139.141	113.631		86.1162	-37.7769	0.13309		86.1757	-41.0867	3.27282	1.27013														86.0619	-1.91975	0.66507	0.66824	0.00317		86.1642	5.70501	33.0382	33.0069	0.03135		86.1389	-59.7501	1.43845
86.2572	9.07893	20.6453	20.7136	0.06828		86.2641	-16.6629	35.9054		86.3841	137.573	101.635		86.3163	-69.9883	0.12013		86.3759	-29.9544	3.03941	1.14639														86.2634	17.6543	0.62079	0.62359	0.0028		86.3645	8.77605	31.3219	31.2951	0.02674		86.3392	-37.7988	1.32316
86.4566	9.53118	19.779	19.8439	0.0649		86.464	-0.53376	34.0889		86.5836	135.833	90.947		86.5179	-78.7036	0.10836		86.5745	-72.1573	2.82448	1.03565														86.4625	16.6507	0.57995	0.58243	0.00247		86.5645	-6.10654	29.6993	29.6764	0.02283		86.5387	-17.8449	1.2176
86.6572	24.7475	18.9451	19.0068	0.06167		86.6639	44.5335	32.3657		86.7834	101.651	81.3777		86.718	-86.4887	0.09783		86.777	-96.2307	2.6213	0.93389														86.6608	9.98404	0.54198	0.54417	0.00219		86.7649	32.3349	28.1588	28.1393	0.01948		86.7381	6.97215	1.12062
86.8555	7.24474	18.1562	18.2148	0.05864		86.8638	-6.01481	30.7313		86.9831	87.761	72.827		86.9172	-89.6412	0.08836		86.9775	-103.6	2.4347	0.84308														86.8622	5.1603	0.50602	0.50795	0.00193		86.9661	-1.53604	26.6953	26.6787	0.01661		86.9377	-0.00466	1.03136
87.0559	-7.71792	17.3926	17.4483	0.05573		87.0636	-20.8839	29.1813		87.1831	74.3814	65.167		87.1198	-72.5812	0.07969		87.1768	-82.9732	2.26255	0.76164														87.0616	34.142	0.47279	0.4745	0.00171		87.1673	6.27999	25.3087	25.2946	0.01417		87.1391	-32.3545	0.9486
87.2576	-3.30456	16.6572	16.7102	0.05296		87.2654	-15.9058	27.6965		87.3832	67.1752	58.3162		87.3195	-38.5466	0.07198		87.3749	-67.7617	2.10367	0.68857														87.2623	37.2731	0.4416	0.4431	0.00151		87.3662	-21.6039	24.0111	23.9989	0.01212		87.341	-40.1991	0.87238
87.4583	12.0443	15.957	16.0073	0.05033		87.4651	-13.3962	26.3023		87.5846	65.102	52.156		87.5199	-29.8735	0.06501		87.5755	-39.056	1.95428	0.62178														87.4609	0.92665	0.41278	0.41411	0.00133		87.5648	-29.4573	22.7822	22.7718	0.01036		87.5405	-62.4489	0.80313
87.6579	-4.93226	15.2905	15.3383	0.04786		87.6646	13.66	24.9808		87.7833	81.7754	46.7192		87.7189	-51.2554	0.05876		87.7764	-50.8273	1.81547	0.56145														87.6618	-20.8291	0.38556	0.38674	0.00118		87.7646	-2.65801	21.6109	21.6021	0.00885		87.74	-81.9399	0.73947
87.8566	0.46401	14.655	14.7005	0.04551		87.8649	22.773	23.7219		87.9834	71.0365	41.8201		87.9187	-85.0393	0.05309		87.9752	-53.4246	1.68794	0.50756														87.8628	-34.185	0.36016	0.3612	0.00104		87.9652	-27.5728	20.4971	20.4895	0.00756		87.939	-76.3067	0.68106
88.0566	10.2058	14.0428	14.086	0.04327		88.0633	10.6544	22.5389		88.1829	58.2848	37.4525		88.1194	-114.276	0.04795		88.1766	-31.6237	1.56802	0.4583														88.0619	-84.8588	0.33668	0.3376	0.000920984		88.1649	6.37753	19.4463	19.4398	0.00647		88.1383	-44.6161	0.62724
88.257	-1.45517	13.4554	13.4965	0.04114		88.2654	27.4648	21.3951		88.3802	40.6904	33.5852		88.3188	-116.256	0.04335		88.3752	-50.2287	1.45822	0.41446														88.2604	-75.2629	0.3148	0.31562	0.000815116		88.3659	-21.7828	18.4441	18.4386	0.00552		88.3387	-19.1593	0.57745
88.4582	-24.3336	12.891	12.9301	0.03911		88.4653	-3.08746	20.3218		88.5799	26.5144	30.0802		88.5173	-60.2598	0.0392		88.5737	-67.7584	1.35629	0.37487														88.4609	-60.7566	0.29418	0.2949	0.000720659		88.5653	-23.4018	17.5017	17.4969	0.00472		88.539	-11.6977	0.53168
88.6553	-31.2348	12.3614	12.3986	0.03722		88.6653	-24.9424	19.3029		88.7817	25.3024	26.9133		88.7183	-39.912	0.03542		88.7737	-73.6895	1.2609	0.33885														88.6602	-30.5889	0.27504	0.27568	0.000637719		88.764	-14.8375	16.6117	16.6076	0.00404		88.7382	-8.93973	0.48983
88.8564	-28.9888	11.8441	11.8795	0.03538		88.8659	-6.28307	18.3334		88.9811	29.1221	24.1154		88.9177	-26.7758	0.03202		88.9741	-59.3773	1.17209	0.30625														88.8602	26.0596	0.2571	0.25766	0.000564127		88.9635	17.2307	15.7647	15.7613	0.00346		88.9364	-46.2151	0.45147
89.0564	-12.0879	11.3514	11.385	0.03365		89.0633	8.00101	17.4272		89.1793	9.79359	21.6236		89.1145	-21.8849	0.029		89.1719	-64.455	1.09069	0.27719														89.0594	16.8862	0.24041	0.24091	0.000499342		89.1613	26.0766	14.9682	14.9652	0.00296		89.1358	-51.7619	0.41596
89.2537	-12.1881	10.886	10.918	0.03203		89.2617	-10.5888	16.5627		89.3799	-3.45641	19.3662		89.3151	-59.2655	0.02621		89.3719	-40.6403	1.01418	0.25062														89.2596	-21.849	0.22475	0.22519	0.000441805		89.3601	48.9434	14.2091	14.2066	0.00254		89.3346	-59.0078	0.38337
89.4549	-4.28994	10.4316	10.462	0.03045		89.4613	-18.0507	15.7366		89.5788	-1.50042	17.3629		89.5145	-40.2817	0.02371		89.5718	-19.8518	0.94317	0.22665														89.4597	48.6332	0.21013	0.21052	0.000390967		89.5604	20.7585	13.484	13.4819	0.00217		89.5336	-54.6176	0.35335
89.6547	-13.7311	9.99939	10.0284	0.02897		89.6624	-1.25668	14.947		89.7795	2.99371	15.5531		89.714	-48.8082	0.02145		89.772	20.2615	0.87712	0.20496														89.6581	-22.6465	0.19659	0.19693	0.000346383		89.7592	28.1791	12.8015	12.7996	0.00186		89.7332	-53.461	0.32561
89.8539	-8.16018	9.58654	9.6141	0.02756		89.8628	15.7314	14.2003		89.9788	-1.91638	13.9439		89.9133	-38.2774	0.0194		89.973	-6.70426	0.8155	0.18529														89.856	-3.34761	0.18396	0.18427	0.000307005		89.9576	28.5498	12.1558	12.1542	0.00159		89.9327	-56.9403	0.3001
90.0541	-4.97265	9.1893	9.21552	0.02622		90.0622	14.7706	13.4951		90.1781	-9.72631	12.5031		90.1141	7.9748	0.01755		90.1715	-63.5008	0.75897	0.16774														90.056	54.5005	0.17204	0.17231	0.000271802		90.1601	-1.82785	11.5307	11.5293	0.00136		90.1319	-57.6305	0.27664
90.2542	6.58055	8.80908	8.83402	0.02494		90.2614	-21.9525	12.8258		90.3795	18.0694	11.1995		90.3143	-22.0291	0.01587		90.3716	-20.8322	0.70599	0.15174														90.2544	33.8888	0.16099	0.16123	0.000240913		90.3607	17.6085	10.9438	10.9427	0.00117		90.3329	-53.4732	0.25485
90.4535	24.9112	8.44646	8.47019	0.02374		90.462	-15.3	12.1865		90.58	-16.2807	10.038		90.5131	-32.8447	0.01437		90.5716	-10.61	0.65681	0.1373														90.4549	75.7143	0.15055	0.15076	0.000213271		90.561	-5.68649	10.3885	10.3875	0.000998507		90.5324	-39.1659	0.23494
90.6538	46.4094	8.0974	8.11998	0.02258		90.6608	-17.3233	11.5846		90.7809	-22.2977	8.99601		90.7155	-62.5535	0.01299		90.7711	-62.1611	0.61119	0.12427														90.6563	-4.67792	0.14076	0.14095	0.000188738		90.7601	-25.6458	9.86456	9.8637	0.000855851		90.7329	-46.5651	0.21652
90.8526	4.64122	7.76532	7.78681	0.02149		90.8604	-5.89977	11.0106		90.9809	-38.4663	8.06688		90.9132	-29.3737	0.01177		90.9706	-46.2561	0.56878	0.11249														90.856	-29.3774	0.13169	0.13185	0.000167214		90.9606	-39.1206	9.36437	9.36364	0.000732946		90.9326	-9.74482	0.19963
91.052	-24.9356	7.44642	7.46687	0.02045		91.0607	-0.10954	10.4641		91.1807	-39.8329	7.2353		91.1124	-45.9372	0.01065		91.1712	-22.0712	0.52916	0.10178														91.0572	-25.1873	0.12315	0.12329	0.000148029		91.1596	5.87639	8.89359	8.89296	0.000628544		91.1333	-20.6201	0.184
91.2512	-30.3212	7.14119	7.16066	0.01947		91.2604	18.2839	9.9465		91.3809	-34.0681	6.48908		91.3121	-42.1456	0.00964		91.3711	-2.06673	0.49246	0.09213														91.2569	5.00348	0.11523	0.11536	0.000131185		91.3584	-5.32231	8.44721	8.44667	0.000539154		91.3336	-10.7822	0.16962
91.4516	-3.61548	6.84699	6.86552	0.01853		91.4607	-6.37196	9.45354		91.5812	-44.4478	5.82002		91.5135	4.65613	0.00872		91.5688	-2.5483	0.45869	0.0835														91.4552	10.6455	0.10787	0.10799	0.000116369		91.5592	-9.50204	8.01966	8.01919	0.000461862		91.5329	12.3162	0.15646
91.6529	13.4639	6.56402	6.58165	0.01763		91.6602	-38.4906	8.98739		91.7812	-54.0639	5.22132		91.7124	-3.39183	0.0079		91.7682	7.46987	0.42702	0.07562														91.6549	0.36449	0.10095	0.10105	0.000103152		91.7585	-11.1448	7.61718	7.61678	0.000396185		91.7336	41.7685	0.14424
91.8534	10.3915	6.29396	6.31074	0.01677		91.8615	-6.28539	8.54065		91.9814	-47.002	4.68434		91.9115	16.9907	0.00716		91.9694	4.13497	0.39731	0.06843														91.854	7.25118	0.0945	0.09459	9.14865e-05		91.9595	-33.7508	7.23207	7.23173	0.000339451		91.9326	21.2531	0.13308
92.0517	8.45601	6.03814	6.05411	0.01597		92.0609	1.96657	8.12056		92.1821	-25.4045	4.20206		92.1134	-15.3823	0.00648		92.1689	7.44781	0.36993	0.06199														92.0543	-28.5227	0.08843	0.08851	8.10862e-05		92.1595	-50.2549	6.86855	6.86826	0.00029111		92.1315	33.7384	0.1228
92.2504	39.3237	5.79236	5.80757	0.01521		92.2621	32.9892	7.718		92.3802	-24.1219	3.77506		92.3139	-24.9729	0.00586		92.3664	22.3243	0.34469	0.05621														92.2536	54.0551	0.08278	0.08286	7.19231e-05		92.3585	-55.2892	6.52518	6.52493	0.000249868		92.3304	31.1753	0.11333
92.4511	12.6195	5.55458	5.56905	0.01447		92.4622	15.3384	7.33768		92.5784	-50.4656	3.39168		92.5127	-66.4249	0.00531		92.5678	9.74116	0.32076	0.05088														92.4532	4.47331	0.07749	0.07756	6.37907e-05		92.5569	6.85014	6.20051	6.20029	0.000214627		92.5298	-3.58554	0.10457
92.6499	5.01251	5.32898	5.34276	0.01378		92.6614	20.1774	6.97812		92.7787	-49.5904	3.04404		92.7127	-35.3495	0.00481		92.7685	-1.12539	0.29859	0.04607														92.6535	21.6604	0.07253	0.07259	5.65656e-05		92.758	-8.89151	5.88812	5.88793	0.000183997		92.7304	-13.2055	0.09645
92.8498	-21.876	5.11142	5.12454	0.01312		92.8612	2.02651	6.63555		92.9781	-39.6782	2.73384		92.912	-8.8851	0.00436		92.9687	30.4145	0.27802	0.04173														92.8546	-36.2476	0.06788	0.06793	5.01377e-05		92.9563	-28.1487	5.59591	5.59576	0.000158112		92.9291	10.1564	0.08904
93.049	-22.0296	4.90379	4.91628	0.0125		93.0593	-10.4621	6.31283		93.1772	-27.138	2.45588		93.1113	-32.8726	0.00395		93.1686	14.5004	0.25892	0.03782														93.0527	-26.6616	0.06359	0.06363	4.45276e-05		93.1561	-19.608	5.31631	5.31617	0.000135724		93.1292	1.7206	0.08216
93.2472	29.1289	4.7057	4.7176	0.0119		93.2589	-42.0879	6.0038		93.3776	-4.43428	2.20478		93.3095	-61.5992	0.00359		93.3669	38.7557	0.24128	0.0343														93.2542	-37.3008	0.0595	0.05954	3.94695e-05		93.3546	19.4843	5.05265	5.05254	0.000116642		93.3293	21.7611	0.07582
93.4473	31.2357	4.51402	4.52535	0.01133		93.4574	0.88123	5.71176		93.5775	-19.8406	1.98022		93.5088	-64.0448	0.00325		93.5677	49.1015	0.22466	0.03107														93.4523	-11.6869	0.05575	0.05579	3.50605e-05		93.5537	48.7321	4.80162	4.80152	0.000100216		93.53	23.8491	0.06995
93.6466	-8.94167	4.33104	4.34183	0.01079		93.6591	29.2518	5.42983		93.7756	-16.4465	1.78043		93.7088	-56.2991	0.00295		93.7676	41.6303	0.20928	0.02816														93.6526	-23.2007	0.0522	0.05223	3.11084e-05		93.7554	64.0892	4.56039	4.5603	8.59524e-05		93.7303	8.42026	0.06456
93.8476	-0.84937	4.15427	4.16455	0.01028		93.8595	39.6702	5.16381		93.9738	-24.0476	1.6009		93.9074	-29.4023	0.00267		93.9664	39.1093	0.19504	0.02554														93.8535	-22.3858	0.04887	0.0489	2.75959e-05		93.9564	56.8195	4.33221	4.33214	7.37667e-05		93.93	23.9341	0.0596
94.0476	6.36917	3.98561	3.9954	0.00979		94.0586	6.50063	4.91274		94.1756	-14.9369	1.43688		94.1072	-34.0166	0.00242		94.1648	75.3124	0.1818	0.02317														94.0534	-6.1018	0.04577	0.04579	2.4497e-05		94.1557	20.9091	4.11738	4.11731	6.33971e-05		94.1286	33.5982	0.05505
94.2472	16.6605	3.82436	3.83368	0.00932		94.2574	14.1858	4.67441		94.3758	-31.1375	1.29091		94.3089	-14.7988	0.00219		94.3651	47.7039	0.16936	0.02101														94.253	59.0635	0.04287	0.0429	2.17537e-05		94.3556	1.54651	3.91291	3.91285	5.44735e-05		94.3302	45.3722	0.05079
94.4459	16.8341	3.67043	3.67931	0.00888		94.4566	-21.4245	4.44745		94.5742	-24.777	1.161		94.5089	-14.7333	0.00199		94.5668	48.0958	0.15771	0.01903														94.4538	0.98979	0.04015	0.04017	1.93057e-05		94.5567	0.66899	3.71762	3.71757	4.67693e-05		94.5303	21.089	0.04689
94.6457	2.99467	3.52206	3.53052	0.00846		94.6569	-24.011	4.23053		94.7726	-21.9839	1.04427		94.7081	8.2363	0.00181		94.7673	95.2219	0.14693	0.01725														94.6557	8.371	0.03758	0.0376	1.71239e-05		94.7574	-27.2884	3.53269	3.53265	4.01757e-05		94.73	4.17231	0.04331
94.8461	-25.8923	3.37939	3.38745	0.00806		94.8569	-17.5647	4.02466		94.9736	2.27054	0.9381		94.9072	4.53029	0.00164		94.9666	76.9385	0.13696	0.01565														94.855	-20.7258	0.03522	0.03523	1.52142e-05		94.9582	-19.9249	3.35698	3.35694	3.45124e-05		94.9298	18.6888	0.03999
95.0466	-7.36064	3.24257	3.25024	0.00767		95.0563	12.3379	3.82968		95.1741	-4.35518	0.84305		95.108	33.5107	0.00148		95.1669	50.2742	0.12763	0.0142														95.056	64.6376	0.03298	0.033	1.3506e-05		95.1597	-36.6236	3.18968	3.18965	2.96382e-05		95.1313	40.4776	0.03692
95.2461	-30.3339	3.11212	3.11943	0.00731		95.2564	-14.4722	3.64357		95.3739	-16.6967	0.75801		95.3096	14.9855	0.00135		95.3679	70.7983	0.11891	0.01287														95.2567	47.2853	0.0309	0.03091	1.19932e-05		95.3582	-15.1233	3.03315	3.03312	2.55135e-05		95.331	10.9397	0.0341
95.4452	-1.32889	2.98725	2.99421	0.00697		95.4571	-23.123	3.46628		95.5741	-12.0502	0.68146		95.5095	47.8804	0.00122		95.5678	84.676	0.11084	0.01168														95.4562	25.9694	0.02895	0.02896	1.06584e-05		95.5574	39.0247	2.88393	2.8839	2.19543e-05		95.531	53.789	0.0315
95.6452	1.72973	2.86697	2.87361	0.00664		95.6554	1.69631	3.29973		95.7739	-23.3964	0.61285		95.7092	53.2617	0.00111		95.768	73.661	0.10332	0.01059														95.6555	-10.1296	0.02714	0.02715	9.47507e-06		95.7575	25.0297	2.74164	2.74162	1.88833e-05		95.7287	73.9608	0.02912
95.8447	-18.3932	2.75197	2.75829	0.00632		95.8547	-4.07927	3.14049		95.9728	-18.0874	0.55149		95.9088	77.7886	0.00101		95.9675	103.077	0.09633	0.00961														95.853	-15.2243	0.02545	0.02546	8.4328e-06		95.9569	7.92555	2.60694	2.60692	1.62524e-05		95.9286	86.1774	0.02691
96.0444	-55.224	2.64153	2.64756	0.00603		96.0543	12.4141	2.98899		96.1719	-23.1606	0.49626		96.1086	101.892	0.000912539		96.167	111.039	0.08983	0.00873														96.0529	-11.5894	0.02385	0.02386	7.49516e-06		96.1566	-12.2338	2.47874	2.47873	1.39863e-05		96.127	73.5545	0.02488
96.2442	-27.5371	2.53561	2.54136	0.00574		96.2551	-5.33294	2.84403		96.3723	11.1166	0.44631		96.3081	85.6766	0.000828372		96.366	111.633	0.08379	0.00792														96.2529	-77.9962	0.02236	0.02236	6.66254e-06		96.3552	-6.77307	2.35772	2.3577	1.20493e-05		96.3266	59.8571	0.02299
96.4431	7.72297	2.43448	2.43995	0.00547		96.4555	-15.811	2.70649		96.5716	10.9899	0.40166		96.5079	89.2197	0.000751948		96.5653	85.3368	0.07815	0.0072														96.4527	-52.7769	0.02096	0.02096	5.92401e-06		96.5551	5.95875	2.24195	2.24193	1.03715e-05		96.5275	114.749	0.02124
96.6445	-16.2507	2.3363	2.34151	0.00521		96.6548	-16.4792	2.57647		96.7717	-12.0173	0.36138		96.709	126.347	0.000682243		96.7642	68.092	0.0729	0.00654														96.6535	2.78442	0.01964	0.01965	5.26475e-06		96.7562	27.8484	2.13132	2.13131	8.92066e-06		96.7272	147.363	0.01963
96.8439	19.3227	2.24309	2.24806	0.00497		96.8538	10.2033	2.45302		96.97	-25.7558	0.32547		96.9083	160.198	0.00061958		96.9643	106.487	0.06799	0.00593														96.8531	28.4755	0.01841	0.01842	4.68267e-06		96.954	14.2413	2.02794	2.02793	7.69298e-06		96.927	111.673	0.01814
97.0418	26.3598	2.15434	2.15908	0.00474		97.0513	27.9988	2.33644		97.1696	-18.411	0.29296		97.1079	110.877	0.000562643		97.1636	98.0622	0.06342	0.00539														97.0498	-26.1537	0.01728	0.01729	4.17271e-06		97.1534	2.99637	1.92892	1.92892	6.62758e-06		97.1252	68.1932	0.01678
97.2416	47.2592	2.0684	2.07292	0.00452		97.2524	10.6124	2.22355		97.3699	-0.38199	0.26364		97.307	112.335	0.000511122		97.3639	122.316	0.05915	0.00489														97.2496	-53.6796	0.0162	0.01621	3.71201e-06		97.353	49.0302	1.83474	1.83474	5.70974e-06		97.3246	126.145	0.01552
97.4422	8.46294	1.98562	1.98992	0.0043		97.4524	19.4424	2.11676		97.5702	-2.77883	0.23728		97.5072	177.933	0.000464107		97.5632	97.9314	0.05519	0.00444														97.4493	-46.4415	0.0152	0.0152	3.30278e-06		97.5514	30.567	1.74581	1.7458	4.92445e-06		97.5245	103.222	0.01435
97.6436	1.3283	1.90596	1.91006	0.0041		97.6494	7.68793	2.01674		97.7692	5.87719	0.21371		97.706	159.548	0.000421774		97.7632	111.346	0.05149	0.00404														97.6486	-10.2282	0.01425	0.01426	2.93956e-06		97.7517	-2.28088	1.66045	1.66045	4.24165e-06		97.7243	117.762	0.01327
97.842	-1.7433	1.83067	1.83458	0.00391		97.8487	6.20209	1.92042		97.9693	22.605	0.19241		97.9046	122.421	0.000383362		97.9625	113.705	0.04805	0.00367														97.849	-10.3573	0.01336	0.01337	2.61514e-06		97.9517	-15.2184	1.57945	1.57945	3.65476e-06		97.9249	154.832	0.01226
98.0403	-15.3768	1.75846	1.76219	0.00373		98.0483	11.7616	1.82866		98.1687	2.54957	0.17331		98.1054	82.2292	0.000348116		98.1617	84.7352	0.04484	0.00333														98.0472	-20.4141	0.01254	0.01254	2.32964e-06		98.1508	-23.2988	1.50284	1.50284	3.1518e-06		98.1241	135.139	0.01134
98.2405	-1.02984	1.68853	1.69208	0.00356		98.2472	4.07833	1.74169		98.3681	9.82654	0.15612		98.305	97.9791	0.000316318		98.3602	129.733	0.04186	0.00303														98.2468	-4.71866	0.01176	0.01177	2.07392e-06		98.3499	-18.814	1.43003	1.43003	2.71855e-06		98.3259	116.467	0.01048
98.4395	19.4824	1.62185	1.62524	0.00339		98.4465	21.3023	1.65881		98.5668	20.7292	0.1407		98.505	173.721	0.000287407		98.5595	161.337	0.03907	0.00275														98.4459	52.8776	0.01104	0.01104	1.84704e-06		98.5507	-14.845	1.36023	1.36022	2.34218e-06		98.5248	110.644	0.0097
98.6412	35.8293	1.55701	1.56024	0.00323		98.6464	1.58072	1.57967		98.7678	7.0979	0.12668		98.7042	143.027	0.000261265		98.7595	153.529	0.03646	0.0025														98.6463	12.0464	0.01035	0.01035	1.64395e-06		98.751	-22.3587	1.29407	1.29407	2.01905e-06		98.7255	90.646	0.00897
98.8409	-6.66776	1.49542	1.49851	0.00308		98.8477	-2.02575	1.5039		98.968	26.2819	0.1141		98.9037	134.63	0.000237491		98.9599	122.067	0.03403	0.00227														98.8453	-0.66204	0.00971	0.00971	1.46453e-06		98.951	-17.8437	1.23129	1.23129	1.74117e-06		98.9245	123.864	0.0083
99.0418	-15.0134	1.43598	1.43892	0.00294		99.0477	12.207	1.43228		99.1696	1.38695	0.10272		99.1039	193.239	0.000215829		99.1605	93.0693	0.03175	0.00207														99.0452	21.0008	0.00911	0.00911	1.30425e-06		99.1502	-11.3709	1.17183	1.17183	1.50257e-06		99.1248	132.655	0.00768
99.2399	-0.32778	1.37974	1.38254	0.0028		99.2482	-4.55211	1.36395		99.3695	-12.7181	0.09256		99.3037	187.367	0.000196202		99.3592	90.2122	0.02965	0.00188														99.2452	58.9697	0.00855	0.00855	1.16151e-06		99.3505	7.61049	1.115	1.115	1.29584e-06		99.3245	83.5354	0.0071
99.4374	-19.212	1.32592	1.3286	0.00267		99.4475	-39.0597	1.29936		99.5694	24.5296	0.08341		99.5024	205.9	0.000178469		99.5593	88.59	0.02768	0.00171														99.446	-9.65229	0.00802	0.00802	1.0341e-06		99.5501	-49.2512	1.06118	1.06118	1.11836e-06		99.5254	51.765	0.00657
99.6378	-6.33495	1.27353	1.27608	0.00255		99.6482	-27.0939	1.23748		99.7683	69.9214	0.07522		99.7017	195.247	0.000162307		99.7588	64.7345	0.02584	0.00155														99.6451	-43.5192	0.00753	0.00753	9.21661e-07		99.7497	-54.336	1.01	1.01	9.65299e-07		99.7257	87.8332	0.00608
99.8376	15.7903	1.22337	1.2258	0.00243		99.849	-4.23731	1.17855		99.9685	53.6022	0.06779		99.9011	185.305	0.000147616		99.9584	49.6439	0.02413	0.00141														99.8453	51.1009	0.00706	0.00706	8.20996e-07		99.9501	-45.1573	0.96117	0.96117	8.32879e-07		99.9253	158.054	0.00563
100.038	-6.14956	1.17507	1.17739	0.00232		100.049	-3.1846	1.12267		100.169	35.0919	0.06111		100.102	171.703	0.000134192		100.158	33.5926	0.02253	0.00129														100.047	79.9333	0.00663	0.00663	7.30999e-07		100.15	7.41784	0.91485	0.91485	7.18975e-07		100.124	159.842	0.00521
100.238	-3.64463	1.12893	1.13114	0.00221		100.251	7.43313	1.06902		100.369	38.8775	0.05508		100.302	159.695	0.000122042		100.358	22.0714	0.02104	0.00117														100.246	23.1811	0.00622	0.00622	6.51638e-07		100.347	-7.63608	0.87136	0.87136	6.21928e-07		100.326	132.575	0.00482
100.437	-25.1247	1.08469	1.0868	0.00211		100.451	13.9325	1.01846		100.567	40.4496	0.04971		100.501	139.381	0.000111042		100.559	87.246	0.01964	0.00106														100.443	-29.5085	0.00584	0.00584	5.8165e-07		100.547	-32.8297	0.82943	0.82943	5.36989e-07		100.525	96.0122	0.00446
100.636	-21.6925	1.04231	1.04432	0.00201		100.653	-20.0473	0.97003		100.766	36.1636	0.04485		100.7	136.609	0.000101031		100.759	82.157	0.01835	0.000966856														100.642	-72.295	0.00549	0.00549	5.18836e-07		100.746	16.6411	0.78972	0.78972	4.64016e-07		100.727	104.167	0.00413
100.836	-22.3825	1.0016	1.00352	0.00192		100.851	4.76314	0.92469		100.963	37.865	0.0405		100.9	121.678	9.1925e-05		100.958	60.5737	0.01714	0.000879944														100.843	-25.697	0.00515	0.00515	4.62396e-07		100.943	12.4687	0.7525	0.7525	4.01895e-07		100.924	136.347	0.00383
101.031	54.2007	0.96319	0.96502	0.00184		101.044	5.0049	0.88247		101.16	51.5333	0.03659		101.096	91.4069	8.38069e-05		101.154	31.8965	0.01603	0.000802132														101.039	-0.19122	0.00484	0.00484	4.12988e-07		101.139	-12.163	0.71709	0.71709	3.4817e-07		101.119	169.294	0.00355
101.229	35.587	0.92603	0.92778	0.00175		101.244	-0.2683	0.84094		101.36	74.2361	0.03302		101.296	98.359	7.62549e-05		101.353	35.8613	0.01498	0.000730313														101.239	-10.2124	0.00454	0.00454	3.68304e-07		101.341	57.9307	0.68235	0.68235	3.00311e-07		101.319	123.433	0.00329
101.427	-23.5703	0.89017	0.89184	0.00167		101.444	3.70564	0.80148		101.56	85.7966	0.02979		101.497	115.6	6.93491e-05		101.553	84.6558	0.01399	0.000664541														101.439	60.4291	0.00427	0.00427	3.28432e-07		101.541	50.0645	0.64966	0.64966	2.59475e-07		101.516	116.111	0.00305
101.626	-26.9714	0.85545	0.85704	0.0016		101.644	-17.7573	0.76383		101.76	62.3081	0.02687		101.697	106.331	6.3121e-05		101.752	76.6189	0.01308	0.000604988														101.639	91.636	0.00401	0.00401	2.93045e-07		101.741	18.1622	0.61865	0.61865	2.24314e-07		101.714	141.067	0.00282
101.828	17.6753	0.82174	0.82327	0.00152		101.842	-14.5573	0.72819		101.958	56.5966	0.02427		101.897	121.673	5.74403e-05		101.95	27.767	0.01223	0.000551219														101.838	47.7018	0.00376	0.00376	2.61529e-07		101.941	29.9384	0.5891	0.5891	1.93897e-07		101.913	118.68	0.00262
102.029	15.7782	0.78969	0.79115	0.00145		102.042	9.77269	0.69403		102.157	56.0362	0.02191		102.097	177.076	5.22783e-05		102.151	2.89354	0.01142	0.000501489														102.038	-30.9392	0.00353	0.00353	2.33251e-07		102.141	28.6865	0.56092	0.56092	1.67571e-07		102.113	132.686	0.00242
102.23	-6.81449	0.75882	0.7602	0.00139		102.242	24.4295	0.66159		102.356	86.4513	0.01979		102.297	242.322	4.75999e-05		102.351	40.6895	0.01067	0.000456481														102.239	-30.7383	0.00332	0.00332	2.07978e-07		102.34	36.9926	0.53435	0.53435	1.45029e-07		102.312	104.679	0.00225
102.431	-28.9284	0.72916	0.73048	0.00132		102.441	1.44618	0.63075		102.557	82.9165	0.01786		102.495	182.399	4.3363e-05		102.551	54.1693	0.00997	0.000415607														102.438	-1.16496	0.00312	0.00312	1.85673e-07		102.54	-2.45865	0.50891	0.50891	1.25423e-07		102.51	80.3569	0.00208
102.63	19.1458	0.70087	0.70213	0.00126		102.641	-8.00556	0.60129		102.757	58.7967	0.01611		102.695	98.5382	3.9486e-05		102.75	-16.4177	0.00932	0.000378608														102.636	9.75462	0.00293	0.00293	1.65942e-07		102.74	-0.38078	0.48462	0.48462	1.0843e-07		102.712	71.9582	0.00193
102.829	-18.852	0.67385	0.67505	0.00121		102.84	-27.3231	0.57329		102.957	58.571	0.01455		102.895	91.9243	3.59612e-05		102.95	-60.0823	0.00871	0.00034477														102.836	-40.6754	0.00275	0.00275	1.48122e-07		102.941	-12.9032	0.46151	0.46151	9.37549e-08		102.912	127.098	0.00179
103.032	-17.8174	0.64738	0.64853	0.00115		103.04	-4.48693	0.54655		103.156	79.0364	0.01314		103.094	159.078	3.27609e-05		103.151	-41.5765	0.00814	0.000313872														103.037	5.18027	0.00259	0.00259	1.32138e-07		103.142	9.34231	0.43946	0.43946	8.10354e-08		103.114	133.198	0.00165
103.232	-10.0369	0.62226	0.62336	0.0011		103.241	10.7008	0.52099		103.356	63.1811	0.01187		103.294	88.7679	2.98369e-05		103.351	-54.6525	0.00761	0.000285926														103.237	65.1277	0.00243	0.00243	1.17921e-07		103.342	29.3002	0.41866	0.41866	7.01472e-08		103.315	90.3111	0.00153
103.431	-22.2151	0.59825	0.5993	0.00105		103.441	9.0679	0.49673		103.556	40.239	0.01072		103.493	27.2141	2.71982e-05		103.549	-131.449	0.00712	0.000260716														103.437	-10.8673	0.00228	0.00228	1.0533e-07		103.542	-1.31005	0.39879	0.39879	6.06944e-08		103.515	78.1619	0.00142
103.632	-41.3972	0.5751	0.5761	0.001		103.642	15.2751	0.4735		103.757	33.3034	0.00968		103.692	84.1078	2.4781e-05		103.749	-117.947	0.00666	0.000237437														103.638	-82.333	0.00214	0.00214	9.40027e-08		103.74	-78.0797	0.38012	0.38012	5.26179e-08		103.716	78.4557	0.00131
103.831	16.8658	0.55293	0.55389	0.000954775		103.841	-0.62316	0.45159		103.954	59.3366	0.00876		103.892	84.4626	2.25844e-05		103.95	-41.0158	0.00622	0.000216279														103.837	-158.462	0.00201	0.00201	8.3997e-08		103.939	-28.0952	0.3622	0.3622	4.55739e-08		103.918	85.5887	0.00122
104.03	58.0015	0.53173	0.53264	0.000911804		104.041	-3.17348	0.43064		104.155	93.5765	0.0079		104.092	65.5536	2.05727e-05		104.152	-43.4499	0.00581	0.000196881														104.037	-9.19485	0.00189	0.00189	7.50371e-08		104.139	53.833	0.34513	0.34513	3.94716e-08		104.116	50.8873	0.00113
104.229	51.8327	0.51133	0.5122	0.000870752		104.241	-4.66079	0.41071		104.355	74.2888	0.00714		104.291	43.2098	1.87552e-05		104.352	-53.5046	0.00544	0.000179394														104.236	86.2597	0.00178	0.00178	6.70349e-08		104.34	83.8516	0.32878	0.32878	3.41632e-08		104.315	3.58789	0.00105
104.429	16.5575	0.49164	0.49248	0.000831402		104.44	-15.9347	0.39172		104.555	47.2138	0.00645		104.491	45.0057	1.709e-05		104.55	-67.4295	0.00509	0.000163634														104.435	94.4827	0.00167	0.00167	5.99212e-08		104.538	4.84691	0.3134	0.3134	2.96237e-08		104.516	-75.5765	0.00097132
104.628	-2.69417	0.4729	0.47369	0.000794193		104.64	-17.0254	0.37361		104.753	59.6496	0.00584		104.693	34.6031	1.55652e-05		104.749	-80.4305	0.00476	0.000149232														104.635	-6.22763	0.00157	0.00157	5.35389e-08		104.739	-65.3703	0.29858	0.29858	2.56435e-08		104.715	-41.8807	0.000900841
104.827	-46.8258	0.45478	0.45554	0.000758489		104.839	2.66805	0.35643		104.952	65.5721	0.00528		104.892	-15.4003	1.41966e-05		104.948	-94.1551	0.00445	0.000136083														104.835	-55.756	0.00148	0.00148	4.78477e-08		104.94	-50.6097	0.28445	0.28445	2.21985e-08		104.913	28.0776	0.000835987
105.025	12.6614	0.43748	0.43821	0.000724626		105.037	-13.979	0.34014		105.149	54.723	0.00478		105.09	-18.8847	1.29536e-05		105.147	-107.974	0.00417	0.000124099														105.034	7.59295	0.00139	0.00139	4.28019e-08		105.138	17.8732	0.27118	0.27118	1.92566e-08		105.111	58.9851	0.000775964
105.225	50.5625	0.42074	0.42143	0.000692068		105.237	-8.2341	0.32442		105.35	30.2938	0.00432		105.29	56.9702	1.1809e-05		105.347	-120.829	0.0039	0.000113158														105.232	34.5331	0.00131	0.00131	3.8281e-08		105.336	29.6059	0.25858	0.25858	1.67128e-08		105.31	30.5649	0.000719935
105.423	28.6571	0.40478	0.40544	0.000661268		105.436	-15.2152	0.30952		105.551	20.4148	0.0039		105.49	44.0832	1.07668e-05		105.547	-131.421	0.00365	0.000103185														105.43	-30.3243	0.00123	0.00123	3.42654e-08		105.537	45.4101	0.24644	0.24644	1.44844e-08		105.511	-9.08533	0.000667423
105.623	6.6498	0.38926	0.38989	0.000631508		105.635	-1.31797	0.29535		105.751	43.3817	0.00353		105.69	-35.1263	9.81651e-06		105.745	-65.3126	0.00341	9.41667e-05														105.629	-32.4373	0.00116	0.00116	3.0661e-08		105.735	-15.7636	0.235	0.235	1.25726e-08		105.711	-53.6373	0.000619129
105.823	9.99081	0.3744	0.375	0.000603208		105.835	21.7537	0.2818		105.95	35.2559	0.00319		105.889	-73.0979	8.95493e-06		105.945	-7.03958	0.00319	8.58815e-05														105.827	27.5483	0.00109	0.00109	2.74384e-08		105.934	0.41312	0.22405	0.22405	1.09075e-08		105.91	-52.9983	0.000574542
106.023	13.8727	0.36012	0.3607	0.000576212		106.033	51.1121	0.26895		106.149	8.70769	0.00289		106.087	-53.4622	8.17546e-06		106.145	-29.2514	0.00299	7.83142e-05														106.027	58.5761	0.00102	0.00102	2.45391e-08		106.133	11.3626	0.21359	0.21359	9.46179e-09		106.108	-15.6833	0.000533388
106.224	28.9428	0.34628	0.34683	0.000550226		106.233	75.7	0.2566		106.348	3.57408	0.00261		106.287	-24.1142	7.45619e-06		106.345	-57.4993	0.0028	7.14333e-05														106.227	23.7364	0.000962444	0.000962466	2.19453e-08		106.333	-2.72275	0.20363	0.20363	8.2077e-09		106.309	-3.13821	0.000494721
106.424	-12.8694	0.33308	0.3336	0.000525606		106.432	24.723	0.24489		106.546	-1.11178	0.00237		106.487	-34.7736	6.80256e-06		106.546	-22.7067	0.00262	6.51429e-05														106.428	-80.2993	0.00090487	0.000904889	1.96185e-08		106.532	4.32342	0.19416	0.19416	7.12301e-09		106.51	12.7325	0.0004589
106.626	-47.5705	0.32028	0.32078	0.000501903		106.631	-2.28873	0.23373		106.746	19.0282	0.00214		106.686	-40.3284	6.21025e-06		106.746	15.8186	0.00245	5.94403e-05														106.628	2.76281	0.000850982	0.000850999	1.75475e-08		106.732	50.9982	0.18513	0.18513	6.18185e-09		106.708	-13.2778	0.000426161
106.823	6.52382	0.30827	0.30875	0.000479821		106.832	11.4051	0.22299		106.945	-10.424	0.00194		106.885	-144.724	5.66776e-06		106.946	-12.2362	0.00229	5.42252e-05														106.828	147.305	0.000800502	0.000800517	1.57022e-08		106.932	57.6587	0.1765	0.1765	5.36278e-09		106.908	-46.1904	0.000395486
107.023	18.4087	0.29658	0.29704	0.000458456		107.032	61.9455	0.21279		107.146	-42.0635	0.00175		107.086	-153.798	5.16861e-06		107.146	-119.767	0.00215	4.94935e-05														107.028	212.318	0.000752785	0.000752799	1.40432e-08		107.133	-10.2808	0.16826	0.16826	4.65172e-09		107.109	-102.608	0.000366834
107.223	46.8079	0.28531	0.28575	0.000438021		107.232	41.5108	0.20307		107.344	-49.1132	0.00159		107.286	-60.079	4.71795e-06		107.344	-141.826	0.00201	4.51938e-05														107.227	82.9112	0.000708415	0.000708428	1.25756e-08		107.333	-1.52742	0.16045	0.16045	4.0374e-09		107.309	-165.513	0.000340509
107.422	-19.1981	0.27455	0.27497	0.000418631		107.432	-11.4766	0.19381		107.545	-45.9469	0.00144		107.485	-37.9062	4.30651e-06		107.544	-110.455	0.00188	4.12597e-05														107.427	-52.1563	0.000666426	0.000666437	1.12542e-08		107.534	28.4216	0.15296	0.15296	3.50237e-09		107.509	-213.779	0.00031609
107.621	-22.3154	0.2642	0.2646	0.000400104		107.631	-38.4657	0.18501		107.745	-21.6043	0.0013		107.686	-132.268	3.92977e-06		107.742	-37.232	0.00176	3.76829e-05														107.629	-15.2249	0.000626724	0.000626734	1.00658e-08		107.733	8.989	0.1459	0.1459	3.04288e-09		107.708	-227.958	0.00029347
107.821	28.3896	0.25424	0.25462	0.000382401		107.83	-20.4453	0.17663		107.945	-63.8954	0.00118		107.885	-211.702	3.58835e-06		107.941	-42.3767	0.00165	3.44239e-05														107.829	61.8116	0.000589657	0.000589666	9.01039e-09		107.932	-24.6944	0.13916	0.13916	2.6433e-09		107.906	-180.829	0.000272656
108.02	-3.78141	0.24464	0.245	0.000365451		108.03	-7.78237	0.16858		108.145	-130.815	0.00107		108.082	-171.099	3.27971e-06		108.139	-64.1309	0.00155	3.1445e-05														108.028	89.3882	0.000554956	0.000554964	8.07022e-09		108.128	-51.4861	0.13283	0.13283	2.30116e-09		108.105	-180.09	0.000253233
108.221	-57.3106	0.23538	0.23573	0.000349232		108.232	21.1873	0.16088		108.346	-149.207	0.000964151		108.281	-104.62	2.99614e-06		108.339	-75.6786	0.00145	2.87088e-05														108.228	25.5387	0.000522216	0.000522223	7.2261e-09		108.328	-52.5154	0.12669	0.12669	1.99887e-09		108.303	-249.58	0.000235299
108.421	-62.9934	0.22651	0.22685	0.000333784		108.429	-4.25668	0.15365		108.545	-138.253	0.000873156		108.48	-127.883	2.73669e-06		108.539	-7.1493	0.00136	2.62144e-05														108.428	-97.2264	0.000491352	0.000491358	6.46895e-09		108.531	1.2003	0.12076	0.12076	1.73287e-09		108.504	-284.361	0.000218434
108.618	46.4332	0.21807	0.21839	0.000319183		108.627	-19.9706	0.14676		108.743	-150.544	0.000791638		108.68	-248.153	2.49993e-06		108.739	24.8768	0.00127	2.39408e-05														108.629	-102.201	0.000462285	0.000462291	5.79053e-09		108.731	21.2088	0.11518	0.11518	1.50535e-09		108.704	-265.751	0.000202893
108.816	92.6259	0.20994	0.21025	0.000305223		108.827	-12.1467	0.14011		108.941	-176.927	0.000717527		108.879	-308.885	2.28391e-06		108.937	-4.40359	0.00119	2.18843e-05														108.827	-20.8817	0.000435387	0.000435392	5.19299e-09		108.928	-29.0373	0.10997	0.10997	1.3116e-09		108.902	-249.664	0.00018855
109.013	28.1165	0.20218	0.20247	0.000291967		109.023	-12.9972	0.13389		109.138	-178.856	0.000650969		109.077	-299.209	2.08794e-06		109.134	-56.0113	0.00112	2.00194e-05														109.024	2.81279	0.000410183	0.000410187	4.65977e-09		109.123	-31.859	0.10503	0.10503	1.14387e-09		109.096	-282.621	0.000175501
109.212	-58.3206	0.19463	0.19491	0.00027918		109.222	-15.5053	0.12788		109.338	-205.627	0.000589802		109.277	-270.174	1.90734e-06		109.333	-49.15	0.00105	1.82896e-05														109.223	-73.3172	0.000386226	0.00038623	4.17715e-09		109.323	-34.6666	0.10019	0.10019	9.94116e-10		109.298	-304.074	0.000162933
109.411	-96.664	0.18733	0.1876	0.000266895		109.42	-19.0145	0.12215		109.536	--	0.000534946		109.477	-248.106	1.74161e-06		109.533	-15.7061	0.000979464	1.67105e-05														109.421	-186.051	0.000363807	0.00036381	3.74709e-09		109.522	--	0.0956	0.0956	8.64499e-10		109.499	--	0.000151277
109.612	--	0.18028	0.18054	0.000255109		109.619	-54.5128	0.11666		109.737	--	0.000484395		109.676	-333.505	1.59208e-06		109.732	-26.1862	0.000917965	1.52753e-05														109.62	--	0.000342544	0.000342547	3.35874e-09		109.72	--	0.09124	0.09124	7.52574e-10		109.698	--	0.000140582
109.811	--	0.17357	0.17381	0.000243954																															109.821	--	0.000322412	0.000322415	3.00874e-09

## Sheet: Fig4d
Time (min)	CE10_WT	CE10_7mut	MAGEA3_WT	MAGEA3_7mut	NEF_WT	NEF_7mut	NYESO1_7Mut	NYESO1_WT
0	450.29	449.98	300	300	149.98	149.98	-0.27645	0.02867
0.0048534	450.3	449.98	300	300	149.98	149.98	-0.27966	0.028729
0.0097069	450.3	449.98	300	300	149.98	149.98	-0.28282	0.028849
0.01456	450.31	449.98	300	300	149.98	149.98	-0.28539	0.028789
0.019414	450.32	449.98	300	300	149.99	149.98	-0.28723	0.028491
0.024267	450.32	449.98	300	300	149.99	149.98	-0.28849	0.027835
0.029121	450.33	449.98	299.99	300	149.99	149.98	-0.28962	0.027239
0.033974	450.33	449.98	299.99	300	149.99	149.98	-0.29081	0.026762
0.038827	450.34	449.98	299.99	300	149.99	149.98	-0.29218	0.026882
0.043681	450.34	449.98	299.99	300	149.99	149.98	-0.29385	0.027835
0.048534	450.35	449.98	299.99	300	149.99	149.98	-0.2957	0.029504
0.053388	450.35	449.98	300	300	149.99	149.98	-0.29749	0.03165
0.058241	450.36	449.98	300	299.99	149.98	149.98	-0.29922	0.033617
0.063095	450.36	449.98	300	299.99	149.98	149.98	-0.30094	0.034988
0.067948	450.37	449.98	300	299.99	149.98	149.98	-0.30279	0.035465
0.072801	450.38	449.98	300	299.99	149.98	149.98	-0.30452	0.034988
0.077655	450.39	449.98	300.01	299.99	149.98	149.98	-0.30613	0.034094
0.082508	450.4	449.98	300.01	299.99	149.98	149.98	-0.30726	0.0332
0.087362	450.4	449.98	300	299.99	149.98	149.98	-0.30786	0.032842
0.092215	450.41	449.99	300	299.99	149.98	149.98	-0.30774	0.032961
0.097069	450.42	449.99	300	299.99	149.98	149.98	-0.30744	0.033259
0.10192	450.43	449.99	300	299.99	149.98	149.98	-0.30738	0.033736
0.10678	450.44	449.99	300	299.99	149.98	149.98	-0.30792	0.033677
0.11163	450.44	449.99	300	299.99	149.98	149.98	-0.30923	0.033021
0.11648	450.45	449.99	300	299.99	149.98	149.98	-0.31161	0.03171
0.12134	450.46	449.99	300	299.99	149.98	149.98	-0.31453	0.030279
0.12619	450.47	449.99	300	299.99	149.98	149.98	-0.31745	0.028968
0.13104	450.47	449.99	300	299.99	149.98	149.98	-0.32002	0.027835
0.1359	450.48	449.98	300	299.99	149.98	149.98	-0.32187	0.027299
0.14075	450.49	449.98	300	299.99	149.98	149.98	-0.32312	0.027299
0.1456	450.5	449.98	300	300	149.98	149.98	-0.32377	0.027537
0.15046	450.5	449.98	300	300	149.98	149.98	-0.32449	0.027776
0.15531	450.52	449.98	300	300	149.98	149.98	-0.3255	0.028014
0.16016	450.53	449.98	300	300	149.98	149.98	-0.32705	0.028074
0.16502	450.54	449.98	300	300	149.98	149.98	-0.32932	0.027776
0.16987	450.55	449.98	300	300	149.98	149.98	-0.332	0.027299
0.17472	450.56	449.98	300	300	149.97	149.98	-0.33516	0.026584
0.17958	450.57	449.98	300	300	149.97	149.98	-0.33844	0.025928
0.18443	450.58	449.98	300	300	149.97	149.98	-0.34159	0.025392
0.18928	450.59	449.98	300	300	149.98	149.98	-0.34451	0.025034
0.19414	450.6	449.98	299.99	300	149.98	149.98	-0.3469	0.025153
0.19899	450.62	449.98	299.99	300	149.98	149.98	-0.34875	0.02563
0.20384	450.63	449.98	299.99	300	149.98	149.98	-0.35012	0.026524
0.2087	450.64	449.98	299.99	300	149.98	149.98	-0.35107	0.027597
0.21355	450.66	449.98	299.99	300	149.98	149.98	-0.35173	0.028908
0.2184	450.67	449.98	299.99	300	149.98	149.98	-0.3522	0.030279
0.22326	450.69	449.98	299.99	300	149.98	149.97	-0.3528	0.03165
0.22811	450.71	449.98	299.99	300	149.98	149.97	-0.3534	0.033081
0.23296	450.72	449.98	299.99	300	149.98	149.97	-0.35435	0.034153
0.23782	450.74	449.98	299.99	300	149.98	149.97	-0.35542	0.03475
0.24267	450.75	449.98	299.99	300	149.98	149.97	-0.35679	0.034869
0.24752	450.77	449.98	299.99	300	149.98	149.97	-0.35828	0.034571
0.25238	450.78	449.98	299.99	300	149.98	149.97	-0.35942	0.033915
0.25723	450.8	449.97	299.99	300	149.98	149.97	-0.36031	0.033081
0.26209	450.81	449.97	299.99	300	149.98	149.97	-0.36079	0.032187
0.26694	450.83	449.97	299.99	300	149.98	149.97	-0.36097	0.031292
0.27179	450.85	449.97	299.99	300	149.98	149.97	-0.36091	0.030577
0.27665	450.87	449.97	299.99	300	149.98	149.97	-0.36103	0.03016
0.2815	450.89	449.97	300	300	149.98	149.97	-0.36138	0.03016
0.28635	450.91	449.97	300	300	149.98	149.97	-0.36228	0.030577
0.29121	450.92	449.98	300	300	149.98	149.97	-0.36353	0.031114
0.29606	450.94	449.98	300	300	149.98	149.97	-0.3652	0.031829
0.30091	450.96	449.98	299.99	300	149.98	149.97	-0.36722	0.032246
0.30577	450.98	449.98	299.99	300	149.98	149.97	-0.36967	0.032485
0.31062	451	449.98	299.99	300	149.98	149.97	-0.37217	0.032187
0.31547	451.02	449.99	299.99	300	149.98	149.97	-0.37473	0.031769
0.32033	451.04	449.99	299.99	300	149.98	149.97	-0.37688	0.031292
0.32518	451.06	449.99	300	300	149.98	149.97	-0.37867	0.031352
0.33003	451.08	449.99	300	300	149.98	149.97	-0.37974	0.031888
0.33489	451.1	449.99	300	300	149.98	149.97	-0.3804	0.032902
0.33974	451.12	449.99	300	300	149.98	149.97	-0.38081	0.034392
0.34459	451.14	449.99	300	300	149.98	149.97	-0.38147	0.035822
0.34945	451.17	449.99	300	300	149.98	149.97	-0.3826	0.036836
0.3543	451.19	449.99	300	299.99	149.98	149.97	-0.38409	0.037253
0.35915	451.21	449.99	300	299.99	149.98	149.97	-0.38594	0.037014
0.36401	451.24	449.99	300	299.99	149.98	149.97	-0.38767	0.036299
0.36886	451.26	449.99	300	299.99	149.98	149.97	-0.38928	0.035226
0.37371	451.29	449.99	299.99	299.99	149.98	149.97	-0.39047	0.034094
0.37857	451.31	449.98	299.99	299.99	149.98	149.97	-0.39136	0.0332
0.38342	451.33	449.99	299.99	299.99	149.98	149.97	-0.39238	0.032604
0.38827	451.36	449.99	299.99	299.99	149.98	149.97	-0.39357	0.032485
0.39313	451.38	449.99	299.99	299.99	149.98	149.97	-0.39494	0.032425
0.39798	451.41	449.99	299.99	299.99	149.98	149.97	-0.39649	0.032187
0.40283	451.43	449.99	299.99	299.99	149.98	149.97	-0.39822	0.031888
0.40769	451.46	449.99	299.99	299.99	149.98	149.97	-0.39971	0.031412
0.41254	451.49	449.99	299.99	299.99	149.98	149.97	-0.40114	0.030875
0.41739	451.51	449.99	299.99	299.99	149.98	149.97	-0.40227	0.030696
0.42225	451.54	449.99	300	299.99	149.98	149.97	-0.40311	0.030994
0.4271	451.57	449.99	300	299.99	149.98	149.97	-0.40382	0.03171
0.43195	451.59	449.99	299.99	300	149.98	149.97	-0.4043	0.032842
0.43681	451.62	449.99	299.99	300	149.98	149.97	-0.40472	0.034034
0.44166	451.65	449.99	299.99	300	149.98	149.97	-0.40513	0.034988
0.44652	451.68	449.99	299.99	300	149.98	149.97	-0.40615	0.035346
0.45137	451.71	449.99	299.99	299.99	149.98	149.97	-0.40776	0.035286
0.45622	451.74	449.98	299.99	299.99	149.98	149.97	-0.41032	0.034988
0.46108	451.77	449.98	299.99	299.99	149.98	149.97	-0.41348	0.03475
0.46593	451.8	449.99	299.99	299.99	149.98	149.98	-0.41699	0.034869
0.47078	451.83	449.99	299.98	299.98	149.98	149.98	-0.42027	0.035405
0.47564	451.86	449.99	299.98	299.98	149.99	149.98	-0.42307	0.036299
0.48049	451.89	449.99	299.98	299.98	149.99	149.98	-0.42498	0.037253
0.48534	451.92	449.99	299.98	299.98	149.98	149.98	-0.42605	0.037909
0.4902	451.95	449.99	299.98	299.98	149.98	149.98	-0.42665	0.038207
0.49505	451.98	449.99	299.98	299.98	149.98	149.98	-0.42719	0.037909
0.4999	452.01	449.99	299.98	299.98	149.98	149.98	-0.42784	0.037491
0.50476	452.04	449.99	299.98	299.99	149.98	149.97	-0.42868	0.037014
0.50961	452.08	449.99	299.98	299.99	149.98	149.97	-0.42987	0.036657
0.51446	452.11	449.99	299.98	299.99	149.98	149.97	-0.43112	0.036538
0.51932	452.14	449.99	299.98	299.99	149.98	149.97	-0.43213	0.036478
0.52417	452.17	449.99	299.98	299.99	149.99	149.97	-0.43291	0.03624
0.52902	452.2	449.98	299.98	300	149.99	149.97	-0.43321	0.035703
0.53388	452.23	449.98	299.98	300	149.99	149.97	-0.43315	0.034809
0.53873	452.27	449.98	299.98	300	149.99	149.97	-0.43303	0.033915
0.54358	452.3	449.98	299.98	300	149.99	149.96	-0.43303	0.033081
0.54844	452.33	449.98	299.98	299.99	149.99	149.96	-0.43321	0.032544
0.55329	452.36	449.98	299.99	299.99	149.99	149.96	-0.4338	0.032604
0.55814	452.39	449.98	299.99	299.99	149.99	149.96	-0.43488	0.033259
0.563	452.42	449.98	299.99	299.99	149.98	149.96	-0.43619	0.034213
0.56785	452.45	449.99	299.99	299.99	149.98	149.97	-0.43768	0.035286
0.5727	452.49	449.99	299.99	299.99	149.98	149.97	-0.43893	0.036299
0.57756	452.52	449.99	299.99	299.99	149.99	149.97	-0.44012	0.036836
0.58241	452.54	449.99	299.99	299.99	149.99	149.97	-0.44119	0.036955
0.58726	452.57	449.99	299.99	299.99	149.99	149.97	-0.44221	0.036597
0.59212	452.6	449.99	299.99	299.99	149.98	149.97	-0.44298	0.036001
0.59697	452.63	449.99	299.99	299.99	149.98	149.97	-0.44399	0.035346
0.60182	452.66	449.99	299.99	299.99	149.98	149.97	-0.44501	0.034869
0.60668	452.68	449.99	299.99	299.99	149.98	149.97	-0.44614	0.034451
0.61153	452.71	449.98	299.99	299.99	149.98	149.97	-0.44715	0.034153
0.61639	452.74	449.98	299.99	299.99	149.98	149.97	-0.44805	0.033975
0.62124	452.76	449.98	299.99	299.99	149.98	149.97	-0.44876	0.033677
0.62609	452.79	449.98	299.99	299.99	149.98	149.97	-0.449	0.033438
0.63095	452.81	449.98	299.99	299.99	149.98	149.97	-0.44894	0.033438
0.6358	452.84	449.98	299.99	299.99	149.98	149.97	-0.44858	0.033498
0.64065	452.86	449.98	299.99	299.99	149.98	149.97	-0.44835	0.033796
0.64551	452.88	449.98	299.99	299.99	149.98	149.97	-0.44823	0.034213
0.65036	452.91	449.98	299.99	299.99	149.98	149.97	-0.44852	0.034511
0.65521	452.93	449.98	299.99	299.99	149.98	149.97	-0.4493	0.034809
0.66007	452.95	449.98	299.99	299.99	149.98	149.97	-0.45025	0.034869
0.66492	452.97	449.98	299.99	299.99	149.98	149.97	-0.45127	0.03475
0.66977	452.99	449.99	299.99	299.98	149.98	149.97	-0.45192	0.03469
0.67463	453	449.99	299.99	299.98	149.98	149.97	-0.45216	0.034571
0.67948	453.02	449.98	299.99	299.98	149.98	149.97	-0.45216	0.034571
0.68433	453.04	449.98	299.99	299.98	149.98	149.97	-0.4521	0.03475
0.68919	453.05	449.98	299.99	299.99	149.98	149.97	-0.4524	0.035167
0.69404	453.07	449.98	299.99	299.99	149.98	149.97	-0.45341	0.035584
0.69889	453.08	449.98	299.99	299.99	149.98	149.98	-0.45508	0.03618
0.70375	453.09	449.98	299.99	299.99	149.98	149.98	-0.45705	0.036776
0.7086	453.11	449.98	299.99	299.99	149.98	149.97	-0.45913	0.037014
0.71345	453.12	449.98	299.99	299.99	149.98	149.97	-0.46092	0.036836
0.71831	453.13	449.98	299.99	299.99	149.98	149.97	-0.46229	0.036478
0.72316	453.14	449.98	299.99	299.99	149.98	149.97	-0.46325	0.035763
0.72801	453.14	449.98	299.99	299.99	149.98	149.97	-0.46408	0.035048
0.73287	453.15	449.98	299.99	299.99	149.98	149.97	-0.46504	0.034392
0.73772	453.16	449.97	299.99	299.99	149.98	149.97	-0.46629	0.034213
0.74257	453.16	449.97	299.99	299.98	149.98	149.97	-0.46772	0.034213
0.74743	453.16	449.97	299.99	299.98	149.98	149.97	-0.46897	0.034273
0.75228	453.17	449.97	299.99	299.98	149.98	149.97	-0.46992	0.034213
0.75713	453.17	449.97	299.99	299.98	149.98	149.97	-0.47058	0.033975
0.76199	453.17	449.97	299.99	299.98	149.98	149.97	-0.47082	0.033736
0.76684	453.17	449.97	299.99	299.98	149.98	149.97	-0.4707	0.033557
0.77169	453.16	449.97	299.99	299.99	149.98	149.97	-0.4707	0.033557
0.77655	453.16	449.97	299.99	299.99	149.98	149.97	-0.471	0.033855
0.7814	453.15	449.97	299.99	299.99	149.98	149.96	-0.47159	0.034451
0.78626	453.15	449.97	299.99	299.99	149.98	149.96	-0.47231	0.035048
0.79111	453.14	449.97	299.99	299.99	149.98	149.96	-0.47266	0.035465
0.79596	453.14	449.97	299.99	299.99	149.98	149.97	-0.47266	0.035286
0.80082	453.14	449.98	299.99	299.99	149.98	149.97	-0.47201	0.034392
0.80567	453.13	449.98	299.99	299.99	149.98	149.97	-0.47106	0.032723
0.81052	453.13	449.98	299.99	299.98	149.98	149.97	-0.47004	0.030637
0.81538	453.13	449.98	299.99	299.98	149.98	149.97	-0.46962	0.028372
0.82023	453.12	449.98	299.99	299.98	149.98	149.97	-0.47016	0.026286
0.82508	453.12	449.98	299.99	299.98	149.98	149.97	-0.47183	0.025034
0.82994	453.11	449.97	299.99	299.98	149.98	149.97	-0.47445	0.024438
0.83479	453.11	449.97	299.99	299.98	149.98	149.97	-0.47749	0.024557
0.83964	453.1	449.97	299.99	299.99	149.98	149.97	-0.48077	0.025213
0.8445	453.1	449.97	299.99	299.99	149.98	149.97	-0.48393	0.026166
0.84935	453.09	449.97	299.99	299.99	149.98	149.97	-0.48685	0.027359
0.8542	453.09	449.97	299.99	299.99	149.98	149.97	-0.48941	0.028551
0.85906	453.08	449.97	299.99	299.99	149.98	149.97	-0.49192	0.029981
0.86391	453.08	449.97	299.99	299.99	149.98	149.97	-0.49412	0.031412
0.86876	453.07	449.97	299.99	299.99	149.98	149.97	-0.49591	0.033081
0.87362	453.07	449.97	299.99	299.99	149.98	149.97	-0.4974	0.03463
0.87847	453.06	449.97	299.99	300	149.98	149.97	-0.49859	0.035942
0.88332	453.05	449.97	299.99	300	149.98	149.97	-0.49978	0.036895
0.88818	453.05	449.97	299.99	299.99	149.98	149.97	-0.50104	0.037372
0.89303	453.04	449.97	299.99	299.99	149.98	149.97	-0.50247	0.037491
0.89788	453.04	449.97	299.99	299.99	149.98	149.97	-0.50402	0.037551
0.90274	453.03	449.97	299.98	299.99	149.98	149.97	-0.50581	0.037491
0.90759	453.03	449.97	299.98	299.99	149.98	149.97	-0.50765	0.03767
0.91244	453.03	449.98	299.98	299.99	149.98	149.97	-0.50956	0.038028
0.9173	453.03	449.98	299.98	299.99	149.98	149.97	-0.51135	0.038445
0.92215	453.03	449.98	299.98	299.99	149.98	149.97	-0.51302	0.038922
0.927	453.03	449.98	299.98	299.99	149.98	149.97	-0.51451	0.03916
0.93186	453.03	449.98	299.98	299.99	149.98	149.97	-0.51558	0.03922
0.93671	453.03	449.98	299.98	299.99	149.98	149.97	-0.51606	0.039101
0.94156	453.03	449.98	299.98	299.99	149.98	149.97	-0.51636	0.038862
0.94642	453.03	449.98	299.98	299.99	149.98	149.97	-0.51624	0.038385
0.95127	453.03	449.98	299.98	299.99	149.98	149.97	-0.51588	0.037849
0.95613	453.03	449.98	299.98	299.99	149.98	149.97	-0.51552	0.037313
0.96098	453.03	449.98	299.98	299.99	149.98	149.97	-0.51516	0.036836
0.96583	453.03	449.98	299.98	299.99	149.98	149.97	-0.51481	0.036418
0.97069	453.03	449.98	299.98	299.99	149.98	149.97	-0.51403	0.036478
0.97554	453.04	449.98	299.98	299.99	149.98	149.97	-0.51302	0.036716
0.98039	453.04	449.98	299.98	299.99	149.98	149.97	-0.51183	0.037134
0.98525	453.05	449.98	299.98	299.99	149.98	149.97	-0.51087	0.037789
0.9901	453.05	449.97	299.98	299.99	149.98	149.97	-0.51033	0.038445
0.99495	453.05	449.97	299.98	299.99	149.98	149.97	-0.51075	0.038862
0.99981	453.06	449.97	299.98	299.99	149.98	149.97	-0.51224	0.03916
1.0047	453.06	449.97	299.98	299.99	149.98	149.97	-0.51469	0.03922
1.0095	453.07	449.97	299.98	299.99	149.98	149.97	-0.51773	0.038981
1.0144	453.07	449.97	299.98	299.99	149.98	149.97	-0.52065	0.038505
1.0192	453.08	449.97	299.98	299.99	149.98	149.97	-0.52309	0.03767
1.0241	453.08	449.97	299.98	299.99	149.97	149.97	-0.52506	0.036538
1.0289	453.08	449.97	299.98	299.99	149.97	149.97	-0.52637	0.035346
1.0338	453.09	449.97	299.98	299.99	149.97	149.97	-0.52726	0.034392
1.0386	453.09	449.97	299.98	299.99	149.97	149.97	-0.52828	0.033855
1.0435	453.09	449.97	299.98	299.99	149.97	149.97	-0.52953	0.033915
1.0483	453.1	449.97	299.98	299.99	149.97	149.97	-0.53096	0.034511
1.0532	453.1	449.97	299.98	299.99	149.98	149.96	-0.53245	0.035524
1.058	453.11	449.97	299.99	299.99	149.98	149.96	-0.53376	0.036538
1.0629	453.11	449.97	299.99	299.99	149.98	149.96	-0.53453	0.037193
1.0678	453.12	449.97	299.99	299.99	149.98	149.96	-0.53477	0.037432
1.0726	453.13	449.97	299.99	299.99	149.98	149.96	-0.5343	0.037193
1.0775	453.14	449.97	299.99	299.99	149.98	149.96	-0.53358	0.036895
1.0823	453.14	449.97	299.99	299.98	149.98	149.96	-0.53293	0.036538
1.0872	453.15	449.97	299.99	299.98	149.97	149.96	-0.53251	0.036299
1.092	453.16	449.97	299.98	299.98	149.97	149.96	-0.53287	0.03618
1.0969	453.16	449.97	299.98	299.98	149.97	149.96	-0.53364	0.03618
1.1017	453.17	449.97	299.98	299.98	149.97	149.96	-0.53489	0.035822
1.1066	453.17	449.97	299.98	299.98	149.97	149.96	-0.53632	0.035167
1.1114	453.18	449.97	299.98	299.98	149.97	149.96	-0.53775	0.034273
1.1163	453.19	449.97	299.98	299.99	149.97	149.96	-0.539	0.033259
1.1211	453.19	449.97	299.98	299.99	149.97	149.96	-0.54002	0.032842
1.126	453.2	449.97	299.98	299.99	149.97	149.96	-0.54103	0.032842
1.1308	453.21	449.97	299.98	299.99	149.97	149.95	-0.5421	0.033498
1.1357	453.22	449.97	299.98	299.99	149.97	149.95	-0.54324	0.03463
1.1406	453.22	449.97	299.98	299.99	149.97	149.95	-0.54455	0.036001
1.1454	453.23	449.97	299.98	299.99	149.97	149.95	-0.54592	0.037313
1.1503	453.24	449.97	299.98	299.99	149.97	149.95	-0.54717	0.038087
1.1551	453.25	449.97	299.98	299.99	149.97	149.95	-0.54824	0.038683
1.16	453.25	449.97	299.98	299.99	149.97	149.96	-0.54902	0.03916
1.1648	453.26	449.97	299.98	299.99	149.97	149.96	-0.54944	0.039577
1.1697	453.27	449.97	299.98	299.99	149.97	149.96	-0.54926	0.039935
1.1745	453.28	449.97	299.98	299.99	149.97	149.96	-0.5486	0.040412
1.1794	453.29	449.97	299.98	299.99	149.97	149.96	-0.54753	0.041068
1.1842	453.29	449.97	299.98	299.99	149.97	149.96	-0.54616	0.041604
1.1891	453.3	449.97	299.98	299.99	149.98	149.96	-0.54479	0.042081
1.1939	453.31	449.97	299.98	299.99	149.98	149.96	-0.54383	0.042319
1.1988	453.32	449.97	299.98	299.99	149.98	149.96	-0.54342	0.042379
1.2036	453.33	449.96	299.98	299.99	149.98	149.96	-0.54389	0.0422
1.2085	453.34	449.96	299.98	299.99	149.98	149.96	-0.54479	0.041723
1.2134	453.35	449.96	299.98	299.99	149.98	149.96	-0.54604	0.041068
1.2182	453.36	449.96	299.98	299.99	149.98	149.96	-0.54729	0.04071
1.2231	453.37	449.96	299.98	299.99	149.98	149.96	-0.54824	0.040591
1.2279	453.37	449.96	299.98	299.99	149.98	149.96	-0.54872	0.040829
1.2328	453.38	449.96	299.98	299.99	149.98	149.96	-0.54884	0.041306
1.2376	453.39	449.96	299.98	299.99	149.98	149.96	-0.5486	0.041962
1.2425	453.4	449.96	299.98	299.99	149.98	149.96	-0.54818	0.042379
1.2473	453.41	449.96	299.98	299.99	149.98	149.96	-0.54783	0.04226
1.2522	453.42	449.96	299.98	299.99	149.98	149.96	-0.54741	0.041723
1.257	453.44	449.96	299.98	299.99	149.98	149.96	-0.54729	0.040829
1.2619	453.45	449.96	299.97	299.99	149.98	149.96	-0.54741	0.040054
1.2667	453.46	449.96	299.97	299.99	149.98	149.96	-0.54812	0.039399
1.2716	453.47	449.96	299.97	299.98	149.98	149.96	-0.54938	0.039101
1.2765	453.48	449.96	299.97	299.98	149.98	149.96	-0.5511	0.03916
1.2813	453.49	449.96	299.97	299.98	149.98	149.95	-0.55307	0.039399
1.2862	453.5	449.96	299.97	299.98	149.98	149.95	-0.55516	0.039577
1.291	453.51	449.96	299.97	299.99	149.98	149.95	-0.55695	0.039518
1.2959	453.52	449.96	299.97	299.99	149.98	149.95	-0.5582	0.039101
1.3007	453.53	449.96	299.97	299.99	149.98	149.95	-0.55921	0.038445
1.3056	453.54	449.96	299.97	299.99	149.98	149.95	-0.55969	0.037611
1.3104	453.55	449.96	299.97	299.99	149.98	149.95	-0.56005	0.036895
1.3153	453.56	449.96	299.96	299.99	149.98	149.96	-0.56022	0.036359
1.3201	453.57	449.96	299.96	299.99	149.98	149.96	-0.56022	0.03618
1.325	453.58	449.96	299.96	299.98	149.97	149.96	-0.55999	0.03624
1.3298	453.59	449.96	299.96	299.98	149.97	149.96	-0.55945	0.036597
1.3347	453.6	449.96	299.96	299.98	149.97	149.96	-0.55867	0.036955
1.3395	453.61	449.96	299.96	299.98	149.97	149.96	-0.55784	0.037313
1.3444	453.62	449.96	299.96	299.98	149.98	149.96	-0.55701	0.037313
1.3493	453.63	449.96	299.96	299.98	149.98	149.96	-0.55647	0.037134
1.3541	453.64	449.96	299.97	299.98	149.98	149.96	-0.55611	0.037014
1.359	453.65	449.96	299.97	299.98	149.98	149.96	-0.55605	0.037014
1.3638	453.66	449.96	299.97	299.98	149.98	149.96	-0.55635	0.037491
1.3687	453.67	449.96	299.97	299.98	149.98	149.95	-0.55683	0.038445
1.3735	453.68	449.96	299.97	299.98	149.98	149.95	-0.55748	0.039816
1.3784	453.69	449.96	299.97	299.98	149.98	149.95	-0.55808	0.041366
1.3832	453.7	449.96	299.97	299.98	149.98	149.95	-0.55885	0.042617
1.3881	453.71	449.97	299.97	299.99	149.97	149.95	-0.55921	0.043452
1.3929	453.72	449.97	299.97	299.99	149.98	149.95	-0.55903	0.043809
1.3978	453.74	449.97	299.97	299.99	149.98	149.95	-0.55802	0.044048
1.4026	453.75	449.97	299.97	299.99	149.98	149.95	-0.55653	0.044346
1.4075	453.76	449.97	299.97	299.99	149.98	149.95	-0.55504	0.044882
1.4123	453.77	449.97	299.97	299.99	149.98	149.96	-0.55397	0.045776
1.4172	453.78	449.96	299.97	299.98	149.98	149.96	-0.55379	0.046611
1.4221	453.79	449.96	299.97	299.98	149.98	149.96	-0.55432	0.047326
1.4269	453.8	449.96	299.97	299.98	149.98	149.96	-0.55557	0.047624
1.4318	453.81	449.96	299.97	299.98	149.98	149.96	-0.55689	0.047147
1.4366	453.82	449.96	299.97	299.98	149.98	149.96	-0.55766	0.046074
1.4415	453.83	449.96	299.98	299.98	149.98	149.96	-0.55778	0.044405
1.4463	453.84	449.96	299.98	299.99	149.98	149.96	-0.5573	0.042379
1.4512	453.85	449.97	299.98	299.99	149.98	149.96	-0.55659	0.040293
1.456	453.86	449.97	299.98	299.99	149.97	149.95	-0.55617	0.038445
1.4609	453.87	449.97	299.98	299.99	149.97	149.95	-0.55605	0.037014
1.4657	453.88	449.97	299.98	299.99	149.97	149.95	-0.55641	0.036478
1.4706	453.89	449.97	299.98	299.99	149.98	149.95	-0.55707	0.036716
1.4754	453.9	449.96	299.98	299.99	149.98	149.95	-0.55748	0.03767
1.4803	453.91	449.96	299.98	299.99	149.98	149.95	-0.5576	0.03922
1.4851	453.92	449.96	299.98	299.98	149.98	149.95	-0.55754	0.041008
1.49	453.93	449.96	299.98	299.98	149.97	149.95	-0.55742	0.042677
1.4949	453.94	449.95	299.98	299.98	149.97	149.95	-0.55707	0.043809
1.4997	453.95	449.95	299.98	299.98	149.97	149.95	-0.55659	0.044286
1.5046	453.96	449.96	299.97	299.98	149.97	149.95	-0.55599	0.044346
1.5094	453.97	449.96	299.97	299.98	149.97	149.95	-0.55516	0.043929
1.5143	453.98	449.96	299.97	299.98	149.97	149.95	-0.5542	0.043392
1.5191	453.98	449.96	299.98	299.99	149.97	149.95	-0.55301	0.042796
1.524	453.99	449.96	299.98	299.99	149.97	149.96	-0.55212	0.04214
1.5288	454	449.96	299.98	299.99	149.98	149.96	-0.55152	0.041246
1.5337	454.01	449.96	299.97	299.99	149.98	149.96	-0.55128	0.039816
1.5385	454.02	449.96	299.97	299.99	149.98	149.96	-0.55128	0.037968
1.5434	454.03	449.96	299.97	299.98	149.97	149.96	-0.55122	0.036001
1.5482	454.04	449.96	299.97	299.98	149.97	149.96	-0.55116	0.034273
1.5531	454.04	449.96	299.97	299.98	149.97	149.96	-0.55093	0.03314
1.5579	454.05	449.96	299.97	299.98	149.97	149.96	-0.55039	0.032842
1.5628	454.06	449.96	299.97	299.98	149.97	149.96	-0.54985	0.0332
1.5677	454.07	449.96	299.97	299.98	149.97	149.96	-0.54938	0.033975
1.5725	454.08	449.96	299.97	299.98	149.97	149.95	-0.5492	0.03475
1.5774	454.09	449.96	299.97	299.98	149.97	149.95	-0.54926	0.035286
1.5822	454.09	449.96	299.97	299.98	149.97	149.95	-0.54944	0.035465
1.5871	454.1	449.96	299.96	299.98	149.97	149.95	-0.54973	0.03612
1.5919	454.11	449.96	299.96	299.98	149.97	149.95	-0.55003	0.037253
1.5968	454.12	449.96	299.96	299.98	149.97	149.95	-0.55039	0.03922
1.6016	454.12	449.96	299.96	299.98	149.97	149.95	-0.55069	0.041783
1.6065	454.13	449.96	299.96	299.98	149.97	149.95	-0.55134	0.044346
1.6113	454.13	449.96	299.97	299.97	149.97	149.95	-0.55242	0.046432
1.6162	454.13	449.96	299.97	299.97	149.97	149.95	-0.55379	0.047505
1.621	454.14	449.96	299.97	299.97	149.97	149.95	-0.55516	0.047326
1.6259	454.14	449.96	299.97	299.97	149.97	149.95	-0.55641	0.046253
1.6308	454.15	449.96	299.97	299.97	149.97	149.95	-0.55742	0.044525
1.6356	454.15	449.96	299.97	299.97	149.98	149.95	-0.55778	0.042558
1.6405	454.15	449.96	299.97	299.97	149.98	149.95	-0.55778	0.040472
1.6453	454.16	449.96	299.97	299.98	149.98	149.95	-0.55784	0.038564
1.6502	454.16	449.96	299.97	299.98	149.98	149.95	-0.55814	0.036836
1.655	454.16	449.96	299.97	299.98	149.98	149.95	-0.55885	0.035286
1.6599	454.16	449.96	299.96	299.98	149.98	149.95	-0.5601	0.033677
1.6647	454.17	449.96	299.96	299.98	149.98	149.95	-0.56154	0.032425
1.6696	454.17	449.96	299.96	299.98	149.98	149.95	-0.56291	0.031412
1.6744	454.17	449.96	299.96	299.98	149.98	149.95	-0.5638	0.030756
1.6793	454.17	449.96	299.96	299.98	149.98	149.95	-0.56434	0.030398
1.6841	454.17	449.96	299.96	299.98	149.98	149.95	-0.56434	0.030756
1.689	454.18	449.96	299.96	299.98	149.98	149.95	-0.56416	0.03159
1.6938	454.18	449.96	299.96	299.98	149.98	149.95	-0.56416	0.033021
1.6987	454.18	449.96	299.96	299.98	149.98	149.95	-0.56446	0.034571
1.7036	454.18	449.96	299.96	299.98	149.98	149.95	-0.56511	0.03612
1.7084	454.18	449.96	299.96	299.98	149.98	149.95	-0.56624	0.037432
1.7133	454.18	449.96	299.96	299.98	149.98	149.95	-0.5675	0.038147
1.7181	454.17	449.96	299.96	299.98	149.98	149.95	-0.56899	0.038266
1.723	454.17	449.96	299.96	299.98	149.98	149.95	-0.5703	0.038028
1.7278	454.17	449.96	299.97	299.98	149.97	149.95	-0.57143	0.037551
1.7327	454.17	449.96	299.97	299.98	149.97	149.95	-0.5725	0.037014
1.7375	454.17	449.96	299.97	299.98	149.97	149.95	-0.5734	0.036597
1.7424	454.17	449.96	299.97	299.98	149.97	149.95	-0.57423	0.03612
1.7472	454.17	449.96	299.97	299.98	149.97	149.95	-0.57507	0.035763
1.7521	454.16	449.96	299.97	299.98	149.97	149.94	-0.57566	0.035286
1.7569	454.16	449.96	299.97	299.97	149.97	149.94	-0.57626	0.034928
1.7618	454.16	449.96	299.97	299.97	149.97	149.95	-0.57662	0.03469
1.7666	454.15	449.96	299.96	299.97	149.98	149.95	-0.57709	0.034809
1.7715	454.15	449.96	299.96	299.97	149.98	149.95	-0.57751	0.035465
1.7764	454.14	449.96	299.96	299.97	149.98	149.95	-0.57817	0.036597
1.7812	454.14	449.96	299.96	299.97	149.98	149.95	-0.579	0.037968
1.7861	454.14	449.96	299.96	299.98	149.98	149.95	-0.58007	0.039339
1.7909	454.13	449.96	299.96	299.98	149.98	149.95	-0.58156	0.040591
1.7958	454.13	449.96	299.96	299.98	149.97	149.95	-0.58323	0.041485
1.8006	454.12	449.96	299.96	299.98	149.97	149.94	-0.58484	0.041723
1.8055	454.12	449.96	299.96	299.98	149.97	149.94	-0.58639	0.041485
1.8103	454.12	449.96	299.96	299.98	149.97	149.94	-0.58764	0.040829
1.8152	454.11	449.96	299.95	299.98	149.97	149.94	-0.58842	0.039995
1.82	454.11	449.96	299.96	299.98	149.97	149.94	-0.58872	0.039041
1.8249	454.1	449.96	299.96	299.98	149.97	149.94	-0.58866	0.038385
1.8297	454.1	449.96	299.96	299.98	149.97	149.94	-0.5886	0.03773
1.8346	454.09	449.96	299.96	299.98	149.97	149.94	-0.58854	0.037432
1.8394	454.09	449.96	299.96	299.98	149.97	149.94	-0.5886	0.037253
1.8443	454.09	449.96	299.96	299.98	149.97	149.94	-0.58907	0.037313
1.8492	454.08	449.96	299.96	299.98	149.97	149.94	-0.58985	0.037551
1.854	454.08	449.96	299.96	299.97	149.97	149.94	-0.59038	0.037849
1.8589	454.07	449.96	299.96	299.97	149.97	149.94	-0.59074	0.037909
1.8637	454.07	449.96	299.96	299.97	149.97	149.94	-0.59086	0.037551
1.8686	454.06	449.96	299.96	299.97	149.97	149.94	-0.59068	0.036776
1.8734	454.06	449.96	299.96	299.97	149.97	149.94	-0.59032	0.035644
1.8783	454.05	449.96	299.96	299.97	149.97	149.94	-0.58973	0.034332
1.8831	454.04	449.96	299.96	299.97	149.97	149.94	-0.58919	0.0332
1.888	454.04	449.96	299.96	299.97	149.97	149.94	-0.58872	0.032485
1.8928	454.03	449.96	299.96	299.98	149.97	149.94	-0.58824	0.032425
1.8977	454.03	449.96	299.96	299.98	149.97	149.94	-0.58752	0.032783
1.9025	454.02	449.96	299.96	299.98	149.97	149.94	-0.58681	0.033379
1.9074	454.01	449.96	299.95	299.98	149.97	149.94	-0.58609	0.033915
1.9123	454.01	449.96	299.95	299.98	149.97	149.94	-0.58544	0.034213
1.9171	454	449.96	299.96	299.98	149.97	149.94	-0.58514	0.034213
1.922	454	449.96	299.96	299.98	149.97	149.93	-0.58502	0.034034
1.9268	453.99	449.96	299.96	299.98	149.96	149.93	-0.58502	0.033855
1.9317	453.99	449.96	299.96	299.98	149.96	149.93	-0.58502	0.033855
1.9365	453.98	449.96	299.96	299.98	149.96	149.93	-0.58526	0.033975
1.9414	453.98	449.96	299.96	299.98	149.96	149.94	-0.58568	0.034392
1.9462	453.97	449.96	299.96	299.98	149.96	149.94	-0.58633	0.035167
1.9511	453.97	449.96	299.95	299.98	149.97	149.94	-0.58746	0.036001
1.9559	453.96	449.96	299.95	299.98	149.97	149.94	-0.58883	0.036776
1.9608	453.95	449.96	299.95	299.98	149.97	149.94	-0.59044	0.037491
1.9656	453.94	449.96	299.95	299.98	149.97	149.94	-0.59199	0.037968
1.9705	453.94	449.96	299.95	299.98	149.97	149.94	-0.59319	0.038207
1.9753	453.93	449.96	299.95	299.98	149.97	149.94	-0.59408	0.038147
1.9802	453.92	449.96	299.95	299.98	149.97	149.94	-0.59438	0.037909
1.9851	453.92	449.96	299.95	299.98	149.97	149.94	-0.59444	0.037253
1.9899	453.91	449.96	299.96	299.98	149.97	149.94	-0.59408	0.036538
1.9948	453.91	449.96	299.96	299.98	149.97	149.94	-0.59402	0.035644
1.9996	453.9	449.96	299.96	299.98	149.97	149.94	-0.59408	0.03469
2.0045	453.89	449.96	299.96	299.98	149.97	149.94	-0.5942	0.033736
2.0093	453.89	449.96	299.96	299.98	149.97	149.94	-0.5942	0.033021
2.0142	453.88	449.96	299.96	299.98	149.97	149.94	-0.59402	0.032485
2.019	453.87	449.96	299.96	299.98	149.97	149.94	-0.59366	0.032127
2.0239	453.86	449.96	299.96	299.98	149.97	149.94	-0.59313	0.032008
2.0287	453.86	449.96	299.96	299.98	149.97	149.94	-0.59277	0.032067
2.0336	453.85	449.96	299.96	299.98	149.97	149.94	-0.59283	0.032306
2.0384	453.84	449.96	299.96	299.98	149.97	149.94	-0.59336	0.032723
2.0433	453.83	449.97	299.96	299.98	149.97	149.94	-0.59432	0.033498
2.0481	453.82	449.97	299.96	299.97	149.97	149.94	-0.59569	0.03463
2.053	453.82	449.97	299.96	299.97	149.97	149.94	-0.59706	0.035882
2.0579	453.81	449.97	299.96	299.97	149.97	149.94	-0.59837	0.037193
2.0627	453.8	449.97	299.96	299.97	149.97	149.94	-0.59921	0.038087
2.0676	453.8	449.96	299.96	299.97	149.97	149.94	-0.5998	0.038624
2.0724	453.79	449.96	299.96	299.97	149.97	149.94	-0.6001	0.038624
2.0773	453.78	449.96	299.96	299.97	149.97	149.94	-0.60022	0.038624
2.0821	453.78	449.96	299.96	299.98	149.97	149.94	-0.60016	0.038683
2.087	453.77	449.96	299.96	299.98	149.97	149.94	-0.59992	0.03916
2.0918	453.76	449.96	299.96	299.98	149.97	149.94	-0.59986	0.040054
2.0967	453.75	449.95	299.96	299.98	149.97	149.94	-0.59968	0.041246
2.1015	453.74	449.95	299.96	299.98	149.97	149.94	-0.5995	0.042379
2.1064	453.73	449.95	299.96	299.98	149.97	149.94	-0.59944	0.043154
2.1112	453.72	449.96	299.96	299.98	149.97	149.94	-0.59915	0.043094
2.1161	453.7	449.96	299.96	299.98	149.97	149.94	-0.59861	0.042379
2.1209	453.69	449.96	299.96	299.98	149.97	149.94	-0.59766	0.041068
2.1258	453.68	449.96	299.96	299.98	149.97	149.94	-0.59652	0.039637
2.1307	453.67	449.96	299.96	299.98	149.97	149.94	-0.59545	0.038266
2.1355	453.67	449.97	299.96	299.98	149.97	149.94	-0.59456	0.037074
2.1404	453.66	449.97	299.96	299.98	149.97	149.94	-0.59414	0.036359
2.1452	453.65	449.97	299.96	299.98	149.96	149.95	-0.59402	0.035882
2.1501	453.64	449.97	299.96	299.98	149.96	149.95	-0.59456	0.035703
2.1549	453.63	449.97	299.96	299.98	149.96	149.95	-0.59539	0.035822
2.1598	453.62	449.96	299.96	299.98	149.96	149.95	-0.59664	0.036359
2.1646	453.61	449.96	299.96	299.98	149.96	149.95	-0.59807	0.037253
2.1695	453.6	449.96	299.96	299.98	149.97	149.95	-0.59992	0.038385
2.1743	453.59	449.96	299.96	299.98	149.97	149.95	-0.60177	0.039518
2.1792	453.58	449.96	299.96	299.98	149.97	149.95	-0.6038	0.040352
2.184	453.57	449.96	299.96	299.98	149.97	149.95	-0.6054	0.040472
2.1889	453.56	449.96	299.96	299.98	149.97	149.95	-0.60666	0.039816
2.1937	453.55	449.96	299.96	299.98	149.97	149.95	-0.60737	0.038505
2.1986	453.54	449.96	299.96	299.98	149.96	149.95	-0.60731	0.037014
2.2035	453.53	449.96	299.96	299.98	149.96	149.95	-0.60666	0.035882
2.2083	453.52	449.96	299.96	299.98	149.96	149.95	-0.60564	0.035167
2.2132	453.51	449.96	299.96	299.98	149.96	149.95	-0.60457	0.035107
2.218	453.5	449.96	299.96	299.98	149.96	149.95	-0.60385	0.035584
2.2229	453.49	449.96	299.96	299.98	149.96	149.95	-0.60362	0.03618
2.2277	453.48	449.96	299.96	299.98	149.97	149.95	-0.60427	0.036657
2.2326	453.47	449.96	299.97	299.98	149.97	149.95	-0.60576	0.036955
2.2374	453.46	449.96	299.97	299.98	149.97	149.95	-0.60797	0.037014
2.2423	453.45	449.96	299.96	299.98	149.97	149.95	-0.61047	0.037074
2.2471	453.44	449.96	299.96	299.98	149.97	149.95	-0.61291	0.037372
2.252	453.42	449.96	299.96	299.98	149.97	149.95	-0.61488	0.037968
2.2568	453.41	449.96	299.96	299.98	149.97	149.95	-0.61607	0.038624
2.2617	453.4	449.96	299.96	299.98	149.97	149.95	-0.61631	0.03916
2.2666	453.39	449.96	299.96	299.98	149.97	149.95	-0.61578	0.03922
2.2714	453.38	449.96	299.96	299.98	149.97	149.95	-0.6147	0.038683
2.2763	453.37	449.96	299.96	299.98	149.97	149.95	-0.61357	0.037491
2.2811	453.36	449.96	299.95	299.98	149.97	149.95	-0.61244	0.03618
2.286	453.34	449.96	299.95	299.98	149.97	149.95	-0.61166	0.03475
2.2908	453.33	449.96	299.95	299.98	149.97	149.95	-0.61119	0.033855
2.2957	453.32	449.96	299.95	299.98	149.97	149.95	-0.61095	0.033438
2.3005	453.31	449.96	299.95	299.97	149.97	149.95	-0.61101	0.033379
2.3054	453.3	449.96	299.95	299.97	149.97	149.95	-0.61095	0.033557
2.3102	453.29	449.96	299.95	299.97	149.97	149.95	-0.61083	0.033796
2.3151	453.28	449.96	299.95	299.97	149.97	149.95	-0.61095	0.033855
2.3199	453.27	449.96	299.95	299.97	149.97	149.95	-0.61125	0.033677
2.3248	453.26	449.96	299.96	299.97	149.97	149.95	-0.61172	0.033081
2.3296	453.25	449.96	299.96	299.97	149.98	149.95	-0.61256	0.032127
2.3345	453.24	449.96	299.95	299.97	149.98	149.95	-0.61357	0.030875
2.3394	453.23	449.96	299.95	299.97	149.98	149.94	-0.61476	0.029683
2.3442	453.22	449.96	299.95	299.98	149.98	149.94	-0.61619	0.02867
2.3491	453.21	449.96	299.95	299.98	149.97	149.94	-0.61744	0.028431
2.3539	453.2	449.96	299.95	299.98	149.97	149.94	-0.61852	0.029027
2.3588	453.18	449.96	299.95	299.98	149.97	149.94	-0.61923	0.030339
2.3636	453.17	449.97	299.95	299.98	149.97	149.94	-0.61911	0.032067
2.3685	453.16	449.97	299.95	299.98	149.97	149.94	-0.61834	0.033617
2.3733	453.15	449.97	299.95	299.98	149.98	149.94	-0.61733	0.034571
2.3782	453.14	449.97	299.96	299.98	149.98	149.94	-0.61625	0.03463
2.383	453.13	449.97	299.96	299.97	149.98	149.94	-0.61572	0.034213
2.3879	453.12	449.97	299.96	299.97	149.98	149.94	-0.61607	0.033438
2.3927	453.11	449.97	299.96	299.97	149.97	149.94	-0.61709	0.033081
2.3976	453.1	449.97	299.96	299.97	149.97	149.94	-0.6187	0.033319
2.4024	453.09	449.97	299.96	299.98	149.97	149.93	-0.62037	0.034332
2.4073	453.08	449.97	299.96	299.98	149.97	149.93	-0.62191	0.035703
2.4122	453.07	449.97	299.96	299.98	149.97	149.93	-0.62293	0.037074
2.417	453.06	449.97	299.96	299.98	149.97	149.94	-0.62364	0.037789
2.4219	453.05	449.97	299.96	299.98	149.97	149.94	-0.62412	0.037909
2.4267	453.04	449.97	299.96	299.98	149.97	149.94	-0.62436	0.037134
2.4316	453.03	449.97	299.96	299.98	149.97	149.94	-0.6246	0.035822
2.4364	453.02	449.97	299.96	299.98	149.97	149.94	-0.6249	0.034511
2.4413	453.01	449.97	299.96	299.98	149.98	149.94	-0.62525	0.033796
2.4461	453	449.97	299.96	299.98	149.98	149.94	-0.62573	0.033557
2.451	452.99	449.97	299.96	299.97	149.98	149.94	-0.62656	0.034094
2.4558	452.98	449.97	299.96	299.98	149.98	149.94	-0.62764	0.034988
2.4607	452.97	449.97	299.96	299.98	149.98	149.94	-0.62913	0.035763
2.4655	452.96	449.97	299.96	299.98	149.97	149.94	-0.63068	0.03624
2.4704	452.95	449.97	299.96	299.97	149.97	149.94	-0.63229	0.03618
2.4752	452.94	449.97	299.96	299.97	149.97	149.94	-0.63372	0.035822
2.4801	452.93	449.96	299.96	299.97	149.97	149.94	-0.63467	0.035346
2.485	452.92	449.96	299.95	299.97	149.97	149.94	-0.63527	0.034869
2.4898	452.91	449.96	299.96	299.97	149.97	149.94	-0.63562	0.034451
2.4947	452.91	449.96	299.96	299.97	149.98	149.94	-0.63562	0.034153
2.4995	452.9	449.96	299.96	299.97	149.98	149.94	-0.63568	0.033677
2.5044	452.89	449.96	299.96	299.97	149.98	149.94	-0.63598	0.033021
2.5092	452.88	449.96	299.96	299.97	149.98	149.94	-0.63652	0.032485
2.5141	452.87	449.96	299.96	299.97	149.98	149.94	-0.63771	0.032067
2.5189	452.86	449.96	299.96	299.97	149.98	149.94	-0.63914	0.031948
2.5238	452.86	449.96	299.96	299.97	149.98	149.94	-0.64117	0.032246
2.5286	452.85	449.96	299.96	299.98	149.98	149.94	-0.64319	0.032902
2.5335	452.84	449.96	299.96	299.98	149.98	149.94	-0.6448	0.033915
2.5383	452.84	449.96	299.96	299.98	149.97	149.95	-0.64582	0.035048
2.5432	452.83	449.96	299.96	299.98	149.97	149.95	-0.646	0.03624
2.548	452.82	449.96	299.96	299.98	149.97	149.94	-0.64558	0.037372
2.5529	452.81	449.96	299.96	299.98	149.97	149.94	-0.64474	0.038445
2.5578	452.8	449.97	299.96	299.98	149.96	149.94	-0.64403	0.039399
2.5626	452.79	449.97	299.96	299.98	149.96	149.94	-0.64385	0.039935
2.5675	452.78	449.97	299.96	299.98	149.96	149.94	-0.64433	0.040054
2.5723	452.77	449.97	299.96	299.98	149.96	149.94	-0.64522	0.039756
2.5772	452.76	449.97	299.96	299.98	149.97	149.94	-0.64647	0.03922
2.582	452.75	449.97	299.96	299.98	149.97	149.94	-0.6476	0.038445
2.5869	452.75	449.97	299.96	299.98	149.97	149.94	-0.64832	0.03773
2.5917	452.74	449.97	299.96	299.98	149.97	149.94	-0.64898	0.037253
2.5966	452.73	449.97	299.96	299.98	149.97	149.94	-0.64939	0.037134
2.6014	452.72	449.97	299.96	299.98	149.97	149.94	-0.65023	0.037491
2.6063	452.72	449.97	299.96	299.98	149.97	149.94	-0.65112	0.038147
2.6111	452.71	449.97	299.96	299.98	149.97	149.94	-0.65243	0.039101
2.616	452.7	449.97	299.96	299.98	149.97	149.94	-0.65368	0.040293
2.6209	452.69	449.97	299.95	299.98	149.97	149.94	-0.6547	0.041485
2.6257	452.68	449.97	299.95	299.98	149.97	149.94	-0.65506	0.042558
2.6306	452.67	449.97	299.95	299.98	149.97	149.94	-0.655	0.04369
2.6354	452.66	449.97	299.95	299.98	149.97	149.94	-0.65458	0.044644
2.6403	452.65	449.97	299.95	299.98	149.97	149.94	-0.65398	0.045598
2.6451	452.64	449.97	299.95	299.98	149.98	149.94	-0.65345	0.046372
2.65	452.64	449.97	299.95	299.98	149.97	149.94	-0.65345	0.046909
2.6548	452.63	449.97	299.95	299.98	149.97	149.94	-0.65398	0.047207
2.6597	452.62	449.97	299.95	299.98	149.97	149.94	-0.65506	0.047028
2.6645	452.61	449.97	299.95	299.98	149.97	149.94	-0.65631	0.046492
2.6694	452.6	449.97	299.95	299.98	149.97	149.94	-0.65768	0.045657
2.6742	452.59	449.97	299.95	299.98	149.96	149.94	-0.65899	0.044644
2.6791	452.59	449.97	299.95	299.98	149.96	149.94	-0.66012	0.043511
2.6839	452.58	449.97	299.95	299.98	149.96	149.94	-0.66119	0.042498
2.6888	452.57	449.98	299.95	299.98	149.96	149.94	-0.66203	0.041723
2.6937	452.56	449.98	299.95	299.98	149.96	149.94	-0.6628	0.041068
2.6985	452.55	449.98	299.95	299.98	149.97	149.94	-0.6634	0.040531
2.7034	452.55	449.98	299.95	299.98	149.97	149.94	-0.66382	0.040352
2.7082	452.54	449.98	299.95	299.98	149.97	149.94	-0.66423	0.040472
2.7131	452.53	449.98	299.95	299.98	149.97	149.94	-0.66441	0.040948
2.7179	452.52	449.98	299.96	299.98	149.97	149.94	-0.66477	0.041604
2.7228	452.51	449.98	299.96	299.98	149.97	149.94	-0.66513	0.0422
2.7276	452.5	449.98	299.96	299.98	149.97	149.94	-0.66566	0.042617
2.7325	452.49	449.98	299.96	299.98	149.97	149.94	-0.6665	0.042558
2.7373	452.48	449.98	299.96	299.98	149.97	149.94	-0.66739	0.042319
2.7422	452.47	449.98	299.95	299.98	149.97	149.94	-0.66835	0.041962
2.747	452.46	449.98	299.95	299.98	149.97	149.94	-0.66924	0.041962
2.7519	452.46	449.98	299.95	299.98	149.97	149.94	-0.67008	0.042319
2.7567	452.45	449.98	299.95	299.98	149.97	149.94	-0.67061	0.043213
2.7616	452.44	449.98	299.95	299.98	149.96	149.94	-0.67127	0.044405
2.7665	452.44	449.98	299.95	299.98	149.96	149.94	-0.67198	0.045717
2.7713	452.43	449.99	299.95	299.98	149.97	149.94	-0.67323	0.046909
2.7762	452.42	449.99	299.95	299.98	149.97	149.94	-0.67472	0.047863
2.781	452.41	449.99	299.95	299.98	149.97	149.94	-0.67627	0.048399
2.7859	452.41	449.99	299.95	299.98	149.97	149.94	-0.67776	0.048459
2.7907	452.4	449.99	299.95	299.97	149.97	149.94	-0.67872	0.048399
2.7956	452.39	449.99	299.95	299.97	149.97	149.94	-0.67902	0.048101
2.8004	452.38	449.98	299.95	299.97	149.97	149.94	-0.6786	0.047803
2.8053	452.37	449.98	299.95	299.97	149.97	149.94	-0.67794	0.047445
2.8101	452.36	449.98	299.95	299.97	149.97	149.94	-0.67753	0.047028
2.815	452.35	449.98	299.95	299.97	149.97	149.94	-0.67759	0.04667
2.8198	452.33	449.98	299.95	299.97	149.97	149.94	-0.678	0.046372
2.8247	452.32	449.98	299.95	299.97	149.97	149.94	-0.6789	0.046134
2.8295	452.31	449.98	299.95	299.97	149.97	149.94	-0.67985	0.046074
2.8344	452.3	449.98	299.95	299.97	149.97	149.94	-0.68069	0.046015
2.8393	452.29	449.99	299.95	299.97	149.97	149.94	-0.68098	0.045896
2.8441	452.28	449.99	299.95	299.97	149.97	149.94	-0.68092	0.046074
2.849	452.27	449.99	299.96	299.97	149.97	149.94	-0.6808	0.046372
2.8538	452.26	449.99	299.96	299.97	149.97	149.94	-0.68039	0.04673
2.8587	452.25	449.99	299.96	299.97	149.97	149.94	-0.67985	0.047147
2.8635	452.24	449.99	299.96	299.97	149.97	149.94	-0.67955	0.047565
2.8684	452.23	449.99	299.96	299.97	149.97	149.94	-0.67949	0.047863
2.8732	452.21	449.99	299.96	299.97	149.97	149.94	-0.67961	0.047743
2.8781	452.2	449.99	299.96	299.97	149.97	149.94	-0.68003	0.047207
2.8829	452.19	449.99	299.96	299.97	149.97	149.94	-0.68069	0.046194
2.8878	452.18	449.99	299.96	299.97	149.97	149.94	-0.6817	0.045002
2.8926	452.17	449.99	299.96	299.97	149.97	149.94	-0.68295	0.043988
2.8975	452.16	449.99	299.96	299.97	149.97	149.94	-0.68462	0.043452
2.9023	452.15	449.99	299.95	299.97	149.97	149.94	-0.68617	0.04375
2.9072	452.14	449.99	299.95	299.97	149.97	149.94	-0.68784	0.045002
2.9121	452.12	449.99	299.95	299.98	149.97	149.94	-0.68933	0.046611
2.9169	452.11	449.99	299.95	299.98	149.97	149.94	-0.69034	0.048637
2.9218	452.1	449.99	299.95	299.98	149.97	149.94	-0.69088	0.050306
2.9266	452.09	449.99	299.95	299.98	149.97	149.94	-0.69088	0.05126
2.9315	452.08	449.99	299.96	299.98	149.97	149.94	-0.69094	0.0512
2.9363	452.06	449.99	299.96	299.98	149.97	149.93	-0.69106	0.050306
2.9412	452.05	449.99	299.96	299.98	149.97	149.93	-0.69159	0.048637
2.946	452.04	449.99	299.96	299.98	149.97	149.93	-0.69231	0.04667
2.9509	452.02	449.99	299.96	299.98	149.97	149.93	-0.6932	0.044584
2.9557	452.01	449.99	299.96	299.97	149.97	149.93	-0.69386	0.042856
2.9606	452	449.99	299.96	299.97	149.97	149.93	-0.69416	0.041723
2.9654	451.98	449.99	299.96	299.97	149.97	149.93	-0.69416	0.041425
2.9703	451.97	449.99	299.96	299.97	149.97	149.93	-0.69398	0.041723
2.9752	451.96	449.99	299.96	299.97	149.97	149.93	-0.69386	0.042558
2.98	451.95	449.99	299.96	299.97	149.97	149.93	-0.69374	0.043392
2.9849	451.93	449.99	299.96	299.97	149.97	149.93	-0.69386	0.044167
2.9897	451.92	449.99	299.96	299.97	149.97	149.93	-0.6938	0.044763
2.9946	451.9	449.99	299.96	299.97	149.97	149.93	-0.69368	0.04524
2.9994	451.89	449.99	299.96	299.97	149.97	149.94	-0.69362	0.045717
3.0043	451.88	449.99	299.96	299.97	149.97	149.94	-0.69374	0.046432
3.0091	451.86	450	299.96	299.97	149.97	149.94	-0.69404	0.047266
3.014	451.85	450	299.96	299.97	149.96	149.94	-0.69451	0.048399
3.0188	451.84	450	299.97	299.97	149.96	149.94	-0.69517	0.049531
3.0237	451.82	450	299.97	299.97	149.96	149.94	-0.69577	0.050783
3.0285	451.81	450	299.97	299.97	149.96	149.94	-0.69618	0.052035
3.0334	451.8	450	299.97	299.98	149.96	149.94	-0.69642	0.053227
3.0382	451.78	450.01	299.97	299.98	149.96	149.94	-0.69654	0.054419
3.0431	451.77	450.01	299.97	299.98	149.97	149.94	-0.69648	0.055432
3.048	451.76	450.01	299.97	299.98	149.97	149.94	-0.69612	0.056386
3.0528	451.74	450.01	299.97	299.98	149.97	149.94	-0.69565	0.056982
3.0577	451.73	450.01	299.97	299.98	149.97	149.94	-0.69487	0.057399
3.0625	451.72	450.01	299.97	299.98	149.97	149.94	-0.69422	0.057459
3.0674	451.71	450.01	299.97	299.98	149.97	149.94	-0.6935	0.057101
3.0722	451.7	450.01	299.97	299.98	149.96	149.94	-0.69314	0.056446
3.0771	451.68	450.01	299.97	299.98	149.96	149.94	-0.69326	0.05573
3.0819	451.67	450.01	299.96	299.98	149.96	149.94	-0.69362	0.055075
3.0868	451.66	450.01	299.96	299.98	149.96	149.94	-0.6941	0.054598
3.0916	451.65	450.01	299.96	299.98	149.96	149.93	-0.69451	0.054479
3.0965	451.64	450.01	299.96	299.98	149.96	149.93	-0.69463	0.054657
3.1013	451.63	450.01	299.96	299.98	149.96	149.93	-0.69481	0.055194
3.1062	451.61	450.01	299.96	299.98	149.96	149.93	-0.69499	0.055671
3.111	451.6	450.01	299.96	299.98	149.97	149.93	-0.69535	0.056028
3.1159	451.59	450.01	299.96	299.98	149.97	149.93	-0.69588	0.055969
3.1208	451.58	450.01	299.96	299.97	149.97	149.93	-0.69678	0.055373
3.1256	451.57	450.01	299.96	299.97	149.97	149.93	-0.69761	0.054598
3.1305	451.56	450.01	299.96	299.97	149.97	149.93	-0.69839	0.053585
3.1353	451.55	450.01	299.96	299.97	149.97	149.93	-0.69898	0.052631
3.1402	451.53	450.01	299.96	299.97	149.97	149.93	-0.69916	0.051737
3.145	451.52	450.01	299.97	299.97	149.97	149.93	-0.69922	0.051022
3.1499	451.51	450.01	299.97	299.98	149.97	149.93	-0.69922	0.050247
3.1547	451.5	450.01	299.97	299.98	149.97	149.93	-0.69928	0.049829
3.1596	451.49	450	299.97	299.98	149.97	149.93	-0.69982	0.049829
3.1644	451.48	450	299.97	299.98	149.97	149.92	-0.70071	0.050247
3.1693	451.47	450	299.97	299.98	149.97	149.92	-0.70214	0.05132
3.1741	451.46	450	299.97	299.98	149.96	149.92	-0.70363	0.052989
3.179	451.45	450	299.97	299.98	149.96	149.92	-0.70494	0.054836
3.1838	451.45	450.01	299.97	299.98	149.96	149.92	-0.70572	0.056565
3.1887	451.44	450.01	299.97	299.98	149.96	149.92	-0.70584	0.058055
3.1936	451.43	450.01	299.97	299.97	149.96	149.93	-0.70548	0.059068
3.1984	451.42	450.01	299.97	299.97	149.96	149.93	-0.70512	0.059545
3.2033	451.42	450.01	299.97	299.97	149.97	149.93	-0.70494	0.059783
3.2081	451.41	450.01	299.97	299.97	149.97	149.93	-0.70524	0.059783
3.213	451.4	450.01	299.97	299.97	149.97	149.93	-0.70596	0.059426
3.2178	451.4	450.01	299.97	299.97	149.97	149.93	-0.70709	0.058651
3.2227	451.39	450.01	299.97	299.97	149.97	149.93	-0.70828	0.057399
3.2275	451.38	450.01	299.97	299.97	149.97	149.93	-0.70912	0.055909
3.2324	451.37	450.01	299.97	299.98	149.97	149.93	-0.70953	0.054479
3.2372	451.37	450.01	299.97	299.98	149.97	149.93	-0.70953	0.053406
3.2421	451.36	450.02	299.97	299.98	149.96	149.93	-0.70894	0.052869
3.2469	451.35	450.02	299.97	299.98	149.96	149.93	-0.70781	0.052691
3.2518	451.35	450.02	299.96	299.98	149.97	149.93	-0.7062	0.052571
3.2566	451.34	450.01	299.96	299.98	149.97	149.93	-0.70435	0.051975
3.2615	451.33	450.01	299.96	299.98	149.97	149.93	-0.70256	0.050724
3.2664	451.33	450.01	299.96	299.97	149.97	149.93	-0.70137	0.048876
3.2712	451.32	450.01	299.96	299.98	149.97	149.93	-0.70119	0.046849
3.2761	451.32	450.01	299.96	299.98	149.97	149.93	-0.70238	0.045002
3.2809	451.31	450.01	299.96	299.98	149.97	149.93	-0.70477	0.043869
3.2858	451.31	450.01	299.96	299.98	149.97	149.93	-0.70792	0.043571
3.2906	451.3	450.01	299.96	299.98	149.97	149.93	-0.71132	0.043809
3.2955	451.3	450.01	299.96	299.97	149.97	149.93	-0.71406	0.044465
3.3003	451.3	450.01	299.96	299.97	149.97	149.93	-0.71585	0.045061
3.3052	451.29	450.01	299.96	299.97	149.97	149.93	-0.71651	0.045538
3.31	451.29	450.01	299.96	299.97	149.97	149.93	-0.71603	0.045717
3.3149	451.28	450.01	299.96	299.97	149.97	149.93	-0.71472	0.045836
3.3197	451.28	450.01	299.96	299.98	149.97	149.93	-0.71311	0.045896
3.3246	451.27	450	299.96	299.98	149.97	149.93	-0.71162	0.046074
3.3295	451.27	450	299.96	299.98	149.97	149.93	-0.71049	0.046432
3.3343	451.27	450	299.96	299.98	149.97	149.93	-0.70995	0.047147
3.3392	451.27	450	299.96	299.98	149.97	149.94	-0.70983	0.047982
3.344	451.26	450	299.96	299.98	149.97	149.94	-0.71019	0.048876
3.3489	451.26	450	299.96	299.97	149.97	149.94	-0.71079	0.049829
3.3537	451.26	450	299.96	299.97	149.98	149.94	-0.71138	0.050545
3.3586	451.25	450	299.96	299.97	149.98	149.94	-0.71186	0.051022
3.3634	451.25	450	299.96	299.97	149.98	149.94	-0.71228	0.05132
3.3683	451.24	450	299.96	299.97	149.97	149.94	-0.71251	0.05132
3.3731	451.24	450.01	299.96	299.97	149.97	149.94	-0.71245	0.051081
3.378	451.24	450.01	299.96	299.97	149.97	149.94	-0.7121	0.050962
3.3828	451.23	450.01	299.96	299.97	149.97	149.93	-0.71156	0.050962
3.3877	451.23	450.01	299.95	299.97	149.97	149.93	-0.71079	0.051141
3.3925	451.23	450.01	299.95	299.97	149.97	149.93	-0.71007	0.051498
3.3974	451.23	450.01	299.95	299.97	149.97	149.93	-0.70947	0.051975
3.4023	451.22	450.01	299.95	299.97	149.97	149.93	-0.70924	0.052452
3.4071	451.22	450.01	299.95	299.97	149.97	149.93	-0.70935	0.052691
3.412	451.22	450.01	299.95	299.97	149.97	149.93	-0.71001	0.052691
3.4168	451.22	450.01	299.94	299.97	149.97	149.93	-0.71108	0.052691
3.4217	451.22	450.01	299.94	299.98	149.97	149.93	-0.71222	0.05281
3.4265	451.21	450.01	299.95	299.98	149.97	149.93	-0.71329	0.052869
3.4314	451.21	450.01	299.95	299.98	149.97	149.93	-0.71418	0.052929
3.4362	451.21	450.01	299.95	299.97	149.97	149.93	-0.7149	0.053048
3.4411	451.2	450.01	299.95	299.97	149.97	149.93	-0.71573	0.052929
3.4459	451.2	450.01	299.95	299.97	149.97	149.93	-0.71669	0.052631
3.4508	451.2	450.01	299.95	299.97	149.97	149.93	-0.71776	0.051975
3.4556	451.19	450.01	299.95	299.97	149.96	149.93	-0.71871	0.051022
3.4605	451.19	450.01	299.95	299.97	149.96	149.93	-0.71949	0.050128
3.4653	451.19	450.01	299.95	299.97	149.96	149.93	-0.71979	0.049114
3.4702	451.18	450.01	299.95	299.97	149.96	149.93	-0.71961	0.048161
3.4751	451.18	450.01	299.95	299.97	149.96	149.93	-0.71919	0.047326
3.4799	451.18	450.01	299.95	299.97	149.96	149.93	-0.71859	0.04667
3.4848	451.18	450.01	299.95	299.97	149.96	149.93	-0.71812	0.046253
3.4896	451.17	450.01	299.95	299.97	149.96	149.93	-0.71782	0.045896
3.4945	451.17	450.01	299.95	299.97	149.96	149.93	-0.71776	0.045657
3.4993	451.17	450.01	299.95	299.97	149.96	149.93	-0.7177	0.04518
3.5042	451.16	450	299.95	299.97	149.96	149.93	-0.71758	0.044823
3.509	451.16	450	299.95	299.98	149.96	149.93	-0.71734	0.044465
3.5139	451.16	450	299.95	299.98	149.97	149.93	-0.71687	0.044227
3.5187	451.15	450	299.95	299.98	149.97	149.93	-0.71621	0.044048
3.5236	451.15	450	299.95	299.98	149.97	149.93	-0.71549	0.044227
3.5284	451.14	450	299.95	299.98	149.97	149.93	-0.71496	0.044584
3.5333	451.14	450	299.95	299.98	149.96	149.93	-0.7146	0.045002
3.5381	451.13	450	299.95	299.98	149.96	149.93	-0.71478	0.0453
3.543	451.13	450	299.95	299.97	149.96	149.93	-0.71567	0.045538
3.5479	451.12	450	299.95	299.97	149.96	149.93	-0.7174	0.045717
3.5527	451.12	450	299.95	299.97	149.96	149.93	-0.71955	0.045717
3.5576	451.11	450	299.95	299.97	149.96	149.93	-0.72181	0.045657
3.5624	451.11	450	299.96	299.97	149.96	149.93	-0.72396	0.045598
3.5673	451.1	450	299.96	299.97	149.96	149.93	-0.72527	0.045538
3.5721	451.1	450	299.96	299.97	149.96	149.93	-0.72569	0.045538
3.577	451.1	450	299.96	299.97	149.96	149.93	-0.72509	0.045657
3.5818	451.09	450	299.96	299.97	149.96	149.93	-0.7239	0.046015
3.5867	451.08	450	299.96	299.97	149.96	149.92	-0.72253	0.04673
3.5915	451.08	450	299.96	299.97	149.96	149.92	-0.72122	0.047743
3.5964	451.07	450	299.96	299.97	149.96	149.92	-0.7205	0.048935
3.6012	451.07	450	299.96	299.97	149.96	149.92	-0.72062	0.050187
3.6061	451.06	450	299.95	299.97	149.96	149.92	-0.72145	0.051081
3.6109	451.05	450	299.95	299.97	149.96	149.92	-0.72265	0.05126
3.6158	451.04	450	299.95	299.97	149.96	149.92	-0.72414	0.050604
3.6207	451.04	450	299.95	299.97	149.96	149.92	-0.72539	0.049055
3.6255	451.03	449.99	299.95	299.97	149.96	149.92	-0.7261	0.047028
3.6304	451.03	449.99	299.95	299.97	149.96	149.92	-0.72598	0.044763
3.6352	451.02	449.99	299.95	299.97	149.96	149.92	-0.72479	0.042915
3.6401	451.01	449.99	299.94	299.97	149.96	149.92	-0.72289	0.041723
3.6449	451.01	449.99	299.94	299.97	149.96	149.92	-0.72044	0.041425
3.6498	451	449.99	299.94	299.97	149.96	149.93	-0.718	0.041842
3.6546	451	449.99	299.94	299.97	149.96	149.93	-0.71615	0.042677
3.6595	450.99	449.99	299.94	299.97	149.96	149.93	-0.71508	0.043571
3.6643	450.98	449.99	299.94	299.97	149.96	149.93	-0.71508	0.044644
3.6692	450.97	449.99	299.95	299.97	149.96	149.93	-0.71603	0.045359
3.674	450.97	449.99	299.95	299.97	149.96	149.93	-0.7177	0.046015
3.6789	450.96	449.99	299.95	299.97	149.96	149.93	-0.71949	0.04667
3.6838	450.95	449.99	299.95	299.97	149.96	149.93	-0.72104	0.047147
3.6886	450.95	450	299.95	299.97	149.96	149.93	-0.72217	0.047743
3.6935	450.94	450	299.95	299.97	149.97	149.93	-0.72253	0.048161
3.6983	450.94	450	299.95	299.97	149.97	149.93	-0.72235	0.048459
3.7032	450.93	450	299.96	299.97	149.97	149.93	-0.72187	0.048578
3.708	450.93	449.99	299.96	299.96	149.97	149.92	-0.72134	0.048339
3.7129	450.92	449.99	299.96	299.97	149.97	149.92	-0.72104	0.047743
3.7177	450.92	449.99	299.96	299.97	149.97	149.92	-0.72122	0.046909
3.7226	450.91	449.99	299.96	299.97	149.96	149.93	-0.72193	0.045717
3.7274	450.9	449.99	299.96	299.97	149.96	149.93	-0.723	0.044405
3.7323	450.9	449.99	299.96	299.97	149.96	149.93	-0.72426	0.042856
3.7371	450.89	450	299.95	299.97	149.96	149.93	-0.72563	0.041485
3.742	450.88	450	299.95	299.97	149.97	149.93	-0.727	0.040233
3.7468	450.88	450	299.95	299.97	149.97	149.93	-0.72801	0.039279
3.7517	450.87	450	299.95	299.97	149.97	149.93	-0.72885	0.038445
3.7566	450.87	450	299.95	299.97	149.97	149.93	-0.72932	0.038087
3.7614	450.86	450	299.95	299.97	149.97	149.93	-0.7295	0.038147
3.7663	450.86	450	299.95	299.96	149.97	149.93	-0.72956	0.038683
3.7711	450.85	450	299.95	299.96	149.97	149.93	-0.72932	0.039458
3.776	450.85	450	299.95	299.96	149.97	149.93	-0.72902	0.040472
3.7808	450.85	450	299.95	299.96	149.97	149.93	-0.72891	0.041485
3.7857	450.85	450	299.95	299.96	149.97	149.93	-0.72885	0.042379
3.7905	450.84	450	299.94	299.96	149.97	149.93	-0.72896	0.043035
3.7954	450.84	450	299.94	299.96	149.97	149.93	-0.72932	0.043392
3.8002	450.84	450	299.94	299.97	149.97	149.93	-0.72956	0.043392
3.8051	450.83	450	299.94	299.97	149.96	149.93	-0.72974	0.043213
3.8099	450.83	450	299.94	299.97	149.96	149.93	-0.72944	0.042796
3.8148	450.82	450	299.94	299.97	149.96	149.93	-0.72885	0.0422
3.8196	450.82	450	299.94	299.97	149.96	149.93	-0.72801	0.041425
3.8245	450.82	450	299.94	299.97	149.96	149.93	-0.72712	0.040829
3.8294	450.81	450	299.94	299.97	149.96	149.93	-0.72634	0.040293
3.8342	450.81	450	299.94	299.97	149.97	149.93	-0.72598	0.039995
3.8391	450.81	449.99	299.94	299.97	149.97	149.93	-0.72664	0.039995
3.8439	450.81	449.99	299.95	299.97	149.97	149.93	-0.72813	0.040591
3.8488	450.8	449.99	299.95	299.97	149.97	149.93	-0.73063	0.041723
3.8536	450.8	449.99	299.95	299.97	149.97	149.93	-0.73355	0.043154
3.8585	450.8	450	299.95	299.97	149.97	149.93	-0.73671	0.044584
3.8633	450.79	450	299.95	299.97	149.97	149.93	-0.7394	0.045896
3.8682	450.79	450	299.95	299.97	149.97	149.93	-0.74118	0.046849
3.873	450.79	450	299.95	299.98	149.97	149.93	-0.74196	0.047147
3.8779	450.79	450	299.95	299.98	149.97	149.93	-0.74172	0.046492
3.8827	450.79	450	299.95	299.98	149.97	149.93	-0.74065	0.04524
3.8876	450.78	450	299.95	299.98	149.97	149.93	-0.73904	0.043631
3.8924	450.78	450	299.94	299.98	149.97	149.93	-0.73743	0.04214
3.8973	450.78	450	299.94	299.97	149.97	149.93	-0.73594	0.041306
3.9022	450.78	450	299.94	299.97	149.97	149.93	-0.73493	0.041127
3.907	450.77	450	299.94	299.97	149.97	149.93	-0.73415	0.041723
3.9119	450.77	450	299.94	299.97	149.97	149.93	-0.73373	0.042856
3.9167	450.77	450	299.95	299.97	149.97	149.93	-0.73373	0.044286
3.9216	450.76	450	299.95	299.97	149.97	149.93	-0.73391	0.045598
3.9264	450.76	450	299.95	299.97	149.97	149.93	-0.73433	0.04673
3.9313	450.76	450	299.95	299.97	149.96	149.93	-0.73481	0.047505
3.9361	450.76	450	299.95	299.97	149.96	149.93	-0.7351	0.047922
3.941	450.76	449.99	299.95	299.97	149.96	149.93	-0.73504	0.047922
3.9458	450.75	449.99	299.94	299.97	149.96	149.93	-0.73439	0.047863
3.9507	450.75	449.99	299.94	299.97	149.96	149.93	-0.73308	0.047743
3.9555	450.75	449.99	299.94	299.97	149.96	149.93	-0.73129	0.047565
3.9604	450.75	449.99	299.94	299.97	149.96	149.93	-0.72932	0.047386
3.9652	450.75	449.99	299.94	299.97	149.96	149.93	-0.72777	0.047266
3.9701	450.74	449.99	299.94	299.97	149.96	149.93	-0.72718	0.047505
3.975	450.74	449.99	299.94	299.97	149.96	149.93	-0.72759	0.047922
3.9798	450.74	450	299.94	299.97	149.96	149.93	-0.72914	0.048816
3.9847	450.73	450	299.95	299.97	149.96	149.93	-0.73129	0.050247
3.9895	450.73	450	299.95	299.97	149.96	149.93	-0.73355	0.052214
3.9944	450.73	450	299.95	299.97	149.96	149.93	-0.73522	0.054002
3.9992	450.72	450	299.95	299.97	149.97	149.93	-0.73618	0.055492
4.0041	450.72	450	299.95	299.97	149.97	149.93	-0.73647	0.056505
4.0089	450.71	450	299.95	299.97	149.97	149.93	-0.73624	0.056744
4.0138	450.7	450	299.95	299.97	149.97	149.93	-0.73582	0.056267
4.0186	450.7	450	299.95	299.97	149.97	149.93	-0.73552	0.055313
4.0235	450.69	450	299.95	299.97	149.97	149.93	-0.73558	0.05424
4.0283	450.68	450	299.95	299.97	149.96	149.93	-0.73582	0.052989
4.0332	450.68	450.01	299.95	299.97	149.96	149.93	-0.73618	0.051796
4.0381	450.67	450.01	299.95	299.97	149.96	149.93	-0.73647	0.050426
4.0429	450.67	450.01	299.95	299.97	149.96	149.93	-0.73647	0.049055
4.0478	450.66	450.01	299.94	299.97	149.96	149.93	-0.73606	0.047565
4.0526	450.65	450.01	299.94	299.97	149.96	149.94	-0.73534	0.046253
4.0575	450.65	450.01	299.94	299.97	149.96	149.94	-0.73439	0.04518
4.0623	450.64	450.01	299.95	299.97	149.96	149.94	-0.73361	0.044525
4.0672	450.63	450.01	299.95	299.97	149.96	149.94	-0.73314	0.044346
4.072	450.62	450.01	299.95	299.97	149.96	149.94	-0.73338	0.044644
4.0769	450.62	450.01	299.95	299.97	149.96	149.94	-0.73421	0.044942
4.0817	450.61	450.01	299.95	299.97	149.96	149.94	-0.73552	0.045419
4.0866	450.6	450.01	299.95	299.97	149.96	149.94	-0.73719	0.045836
4.0914	450.59	450.01	299.95	299.97	149.96	149.94	-0.73868	0.046253
4.0963	450.58	450.01	299.95	299.97	149.96	149.93	-0.73987	0.046551
4.1011	450.57	450	299.95	299.98	149.96	149.93	-0.74053	0.04679
4.106	450.56	450	299.95	299.98	149.97	149.93	-0.74077	0.047028
4.1109	450.56	450	299.95	299.97	149.97	149.93	-0.74059	0.047326
4.1157	450.55	450	299.94	299.97	149.96	149.93	-0.74029	0.047684
4.1206	450.54	450.01	299.94	299.97	149.96	149.93	-0.74017	0.047982
4.1254	450.53	450.01	299.94	299.97	149.96	149.93	-0.74029	0.047982
4.1303	450.52	450.01	299.94	299.97	149.96	149.93	-0.74089	0.047505
4.1351	450.51	450.01	299.94	299.97	149.96	149.93	-0.74166	0.046372
4.14	450.51	450.01	299.94	299.98	149.96	149.93	-0.74267	0.044584
4.1448	450.5	450.01	299.94	299.98	149.96	149.93	-0.74363	0.042498
4.1497	450.49	450.01	299.94	299.98	149.96	149.93	-0.74434	0.04065
4.1545	450.48	450.01	299.94	299.98	149.96	149.93	-0.74464	0.039339
4.1594	450.47	450.01	299.94	299.98	149.96	149.93	-0.74464	0.03922
4.1642	450.46	450.01	299.94	299.98	149.95	149.93	-0.74422	0.040114
4.1691	450.45	450.01	299.94	299.98	149.95	149.93	-0.74351	0.041664
4.1739	450.44	450.01	299.94	299.97	149.95	149.93	-0.74273	0.043213
4.1788	450.43	450.01	299.94	299.97	149.95	149.93	-0.74178	0.044227
4.1837	450.42	450.01	299.94	299.97	149.95	149.93	-0.74083	0.044286
4.1885	450.41	450.01	299.94	299.97	149.95	149.93	-0.73975	0.043571
4.1934	450.4	450.01	299.94	299.97	149.96	149.93	-0.73874	0.042498
4.1982	450.39	450.01	299.94	299.97	149.96	149.93	-0.73802	0.041664
4.2031	450.38	450.01	299.94	299.97	149.96	149.93	-0.73779	0.041485
4.2079	450.37	450.01	299.94	299.98	149.96	149.93	-0.73844	0.041902
4.2128	450.36	450.01	299.94	299.98	149.96	149.93	-0.73999	0.042975
4.2176	450.35	450	299.94	299.98	149.96	149.93	-0.74226	0.044227
4.2225	450.34	450	299.94	299.98	149.97	149.93	-0.74488	0.04524
4.2273	450.34	450	299.93	299.98	149.97	149.93	-0.74738	0.046015
4.2322	450.33	450	299.93	299.98	149.96	149.93	-0.74923	0.046432
4.237	450.32	450	299.93	299.98	149.96	149.93	-0.74977	0.046968
4.2419	450.31	450	299.93	299.98	149.96	149.93	-0.74905	0.047803
4.2467	450.3	450	299.93	299.98	149.97	149.93	-0.7475	0.049114
4.2516	450.29	450	299.93	299.98	149.97	149.93	-0.74536	0.050724
4.2565	450.28	450.01	299.94	299.98	149.97	149.93	-0.74357	0.052333
4.2613	450.27	450.01	299.94	299.98	149.97	149.93	-0.7425	0.053763
4.2662	450.26	450.01	299.94	299.97	149.97	149.94	-0.7425	0.054657
4.271	450.25	450.01	299.94	299.97	149.97	149.94	-0.74351	0.054896
4.2759	450.24	450.01	299.94	299.97	149.97	149.94	-0.74512	0.054657
4.2807	450.24	450.01	299.94	299.98	149.97	149.94	-0.74667	0.053883
4.2856	450.23	450.01	299.94	299.98	149.97	149.94	-0.74774	0.052691
4.2904	450.22	450.01	299.94	299.98	149.96	149.94	-0.7481	0.051379
4.2953	450.22	450.01	299.94	299.98	149.96	149.93	-0.74768	0.050068
4.3001	450.21	450.01	299.94	299.98	149.96	149.93	-0.74673	0.048757
4.305	450.2	450.01	299.95	299.97	149.96	149.93	-0.74583	0.047863
4.3098	450.19	450.01	299.94	299.97	149.96	149.93	-0.74524	0.047266
4.3147	450.19	450.01	299.94	299.97	149.96	149.93	-0.74512	0.047445
4.3195	450.18	450.01	299.94	299.97	149.96	149.93	-0.74542	0.048041
4.3244	450.17	450	299.94	299.97	149.96	149.93	-0.74589	0.049293
4.3293	450.16	450.01	299.94	299.97	149.96	149.93	-0.74655	0.050902
4.3341	450.15	450.01	299.94	299.97	149.96	149.93	-0.7472	0.052512
4.339	450.14	450.01	299.94	299.97	149.96	149.94	-0.74786	0.054002
4.3438	450.13	450.01	299.94	299.97	149.96	149.94	-0.74875	0.054955
4.3487	450.12	450.01	299.94	299.97	149.96	149.94	-0.74953	0.055432
4.3535	450.12	450.01	299.94	299.97	149.96	149.94	-0.7503	0.055373
4.3584	450.11	450.01	299.94	299.98	149.97	149.94	-0.75096	0.054955
4.3632	450.11	450.01	299.94	299.98	149.97	149.94	-0.75114	0.0543
4.3681	450.1	450.01	299.94	299.97	149.97	149.94	-0.75066	0.053525
4.3729	450.09	450.01	299.94	299.97	149.97	149.93	-0.74971	0.05281
4.3778	450.09	450.01	299.94	299.97	149.97	149.93	-0.74834	0.052035
4.3826	450.08	450.01	299.94	299.97	149.97	149.93	-0.74679	0.05126
4.3875	450.08	450.01	299.95	299.97	149.97	149.93	-0.74559	0.050545
4.3924	450.07	450.01	299.94	299.97	149.96	149.93	-0.7447	0.050008
4.3972	450.06	450.01	299.94	299.97	149.96	149.93	-0.7444	0.049651
4.4021	450.05	450.01	299.95	299.97	149.96	149.93	-0.74452	0.049531
4.4069	450.05	450.01	299.95	299.97	149.96	149.93	-0.74518	0.049651
4.4118	450.04	450.01	299.95	299.97	149.97	149.93	-0.74595	0.049591
4.4166	450.03	450.01	299.95	299.97	149.97	149.93	-0.74679	0.049472
4.4215	450.03	450.01	299.95	299.97	149.97	149.93	-0.74756	0.049114
4.4263	450.02	450.01	299.95	299.98	149.97	149.93	-0.74804	0.048697
4.4312	450.02	450.01	299.95	299.98	149.97	149.93	-0.74816	0.04828
4.436	450.01	450.01	299.95	299.98	149.97	149.93	-0.74774	0.047922
4.4409	450	450.01	299.94	299.98	149.96	149.93	-0.74691	0.047565
4.4457	450	450.01	299.94	299.98	149.96	149.93	-0.74583	0.047326
4.4506	449.99	450.01	299.94	299.98	149.96	149.93	-0.74476	0.046968
4.4554	449.99	450.01	299.94	299.98	149.96	149.93	-0.74416	0.046551
4.4603	449.98	450.01	299.94	299.98	149.96	149.93	-0.74434	0.046134
4.4652	449.97	450.01	299.94	299.97	149.96	149.93	-0.74542	0.045657
4.47	449.97	450	299.94	299.97	149.96	149.94	-0.7472	0.045478
4.4749	449.96	450.01	299.94	299.97	149.96	149.94	-0.74941	0.045538
4.4797	449.96	450.01	299.94	299.96	149.96	149.93	-0.75161	0.045598
4.4846	449.95	450.01	299.94	299.96	149.96	149.93	-0.75352	0.045955
4.4894	449.95	450.01	299.94	299.96	149.96	149.93	-0.75459	0.046551
4.4943	449.94	450.01	299.94	299.96	149.96	149.94	-0.75531	0.047326
4.4991	449.94	450.01	299.94	299.96	149.96	149.94	-0.75579	0.048161
4.504	449.93	450.01	299.94	299.96	149.96	149.94	-0.75638	0.049233
4.5088	449.93	450.01	299.94	299.96	149.96	149.94	-0.75734	0.050306
4.5137	449.92	450.01	299.94	299.96	149.96	149.94	-0.75895	0.05132
4.5185	449.92	450.01	299.94	299.96	149.96	149.94	-0.76085	0.052035
4.5234	449.91	450.01	299.94	299.96	149.96	149.94	-0.76294	0.052392
4.5282	449.91	450.01	299.94	299.96	149.96	149.93	-0.76461	0.052214
4.5331	449.91	450.01	299.94	299.96	149.96	149.93	-0.7658	0.051677
4.538	449.9	450.01	299.94	299.96	149.96	149.93	-0.7661	0.050843
4.5428	449.9	450.01	299.94	299.96	149.96	149.93	-0.76556	0.049829
4.5477	449.89	450.01	299.94	299.96	149.96	149.93	-0.76467	0.048876
4.5525	449.89	450.01	299.94	299.97	149.96	149.93	-0.7633	0.048101
4.5574	449.88	450.01	299.94	299.97	149.96	149.93	-0.76175	0.047684
4.5622	449.88	450.01	299.94	299.97	149.96	149.93	-0.76044	0.047684
4.5671	449.87	450.01	299.94	299.97	149.96	149.93	-0.75936	0.047863
4.5719	449.87	450.01	299.95	299.97	149.96	149.93	-0.75871	0.048399
4.5768	449.86	450.01	299.95	299.97	149.96	149.93	-0.75841	0.048757
4.5816	449.86	450.01	299.95	299.97	149.96	149.93	-0.75883	0.049114
4.5865	449.85	450.01	299.95	299.96	149.96	149.93	-0.75984	0.049353
4.5913	449.85	450.01	299.95	299.96	149.96	149.93	-0.76121	0.049531
4.5962	449.84	450.01	299.95	299.96	149.96	149.93	-0.76288	0.050008
4.601	449.84	450.01	299.95	299.96	149.96	149.93	-0.76437	0.050724
4.6059	449.83	450.01	299.95	299.96	149.96	149.93	-0.76574	0.051796
4.6108	449.83	450.01	299.95	299.96	149.96	149.93	-0.76663	0.052929
4.6156	449.82	450.01	299.94	299.97	149.96	149.93	-0.76711	0.053883
4.6205	449.82	450.01	299.94	299.97	149.96	149.93	-0.76735	0.054121
4.6253	449.81	450.01	299.94	299.97	149.96	149.93	-0.76747	0.053585
4.6302	449.81	450.01	299.94	299.97	149.96	149.93	-0.76753	0.052512
4.635	449.81	450.01	299.94	299.97	149.96	149.93	-0.76747	0.051081
4.6399	449.8	450.02	299.94	299.97	149.96	149.93	-0.76723	0.04971
4.6447	449.8	450.02	299.94	299.97	149.96	149.93	-0.76675	0.048637
4.6496	449.8	450.02	299.94	299.97	149.96	149.93	-0.76598	0.048101
4.6544	449.8	450.02	299.94	299.97	149.96	149.93	-0.76485	0.047982
4.6593	449.79	450.02	299.94	299.97	149.96	149.93	-0.76354	0.047684
4.6641	449.79	450.02	299.94	299.97	149.96	149.93	-0.76228	0.047266
4.669	449.79	450.01	299.94	299.97	149.96	149.93	-0.76139	0.04667
4.6738	449.79	450.01	299.94	299.97	149.96	149.93	-0.76097	0.045955
4.6787	449.78	450.01	299.94	299.97	149.96	149.93	-0.76127	0.0453
4.6836	449.78	450.01	299.94	299.98	149.96	149.93	-0.7624	0.044942
4.6884	449.78	450.01	299.94	299.98	149.96	149.93	-0.76389	0.044823
4.6933	449.78	450	299.94	299.98	149.96	149.93	-0.76556	0.045002
4.6981	449.77	450	299.94	299.98	149.96	149.93	-0.76705	0.0453
4.703	449.77	450.01	299.94	299.98	149.96	149.93	-0.76818	0.045598
4.7078	449.77	450.01	299.94	299.98	149.96	149.93	-0.76908	0.045776
4.7127	449.76	450.01	299.94	299.98	149.96	149.93	-0.76973	0.045896
4.7175	449.76	450.01	299.94	299.98	149.96	149.94	-0.77021	0.045955
4.7224	449.75	450.01	299.94	299.97	149.97	149.94	-0.77057	0.045955
4.7272	449.75	450.02	299.94	299.97	149.97	149.94	-0.77063	0.046253
4.7321	449.74	450.02	299.94	299.97	149.97	149.94	-0.77039	0.046492
4.7369	449.74	450.02	299.94	299.97	149.97	149.94	-0.76973	0.046968
4.7418	449.74	450.02	299.94	299.97	149.97	149.94	-0.7689	0.047684
4.7467	449.73	450.01	299.94	299.97	149.96	149.94	-0.76795	0.048518
4.7515	449.73	450.01	299.94	299.97	149.96	149.94	-0.76711	0.04971
4.7564	449.73	450.01	299.94	299.97	149.96	149.94	-0.76663	0.051022
4.7612	449.73	450.01	299.94	299.97	149.96	149.94	-0.76622	0.052571
4.7661	449.73	450.01	299.94	299.97	149.96	149.94	-0.76586	0.054061
4.7709	449.73	450.01	299.94	299.97	149.95	149.94	-0.76562	0.055075
4.7758	449.72	450.02	299.94	299.97	149.95	149.94	-0.7655	0.055492
4.7806	449.72	450.02	299.94	299.98	149.95	149.93	-0.76574	0.055313
4.7855	449.72	450.02	299.94	299.98	149.95	149.93	-0.76628	0.054479
4.7903	449.72	450.02	299.94	299.98	149.95	149.93	-0.76693	0.053287
4.7952	449.72	450.02	299.94	299.98	149.95	149.93	-0.76741	0.052154
4.8	449.72	450.02	299.94	299.98	149.95	149.93	-0.76753	0.0512
4.8049	449.72	450.02	299.94	299.98	149.95	149.93	-0.76705	0.050426
4.8097	449.72	450.02	299.94	299.98	149.96	149.93	-0.76622	0.049829
4.8146	449.71	450.02	299.94	299.98	149.96	149.93	-0.76538	0.049353
4.8195	449.71	450.02	299.94	299.98	149.96	149.93	-0.76509	0.048995
4.8243	449.71	450.02	299.94	299.98	149.96	149.93	-0.7652	0.048637
4.8292	449.71	450.02	299.94	299.98	149.96	149.93	-0.76586	0.048101
4.834	449.71	450.01	299.94	299.98	149.96	149.93	-0.76658	0.047684
4.8389	449.7	450.01	299.94	299.98	149.96	149.93	-0.76705	0.047207
4.8437	449.7	450.01	299.94	299.98	149.96	149.93	-0.76675	0.046849
4.8486	449.7	450.01	299.94	299.98	149.96	149.93	-0.76586	0.04673
4.8534	449.7	450.01	299.94	299.97	149.96	149.93	-0.76455	0.047028
4.8583	449.7	450.01	299.94	299.97	149.96	149.93	-0.76306	0.047863
4.8631	449.7	450.01	299.94	299.97	149.96	149.93	-0.76187	0.049412
4.868	449.7	450.01	299.94	299.97	149.96	149.93	-0.76145	0.05126
4.8728	449.7	450.01	299.94	299.97	149.96	149.94	-0.76187	0.053287
4.8777	449.7	450.02	299.94	299.97	149.96	149.94	-0.76294	0.055075
4.8825	449.69	450.02	299.94	299.98	149.96	149.94	-0.76449	0.056267
4.8874	449.69	450.02	299.94	299.98	149.96	149.94	-0.7664	0.056803
4.8923	449.68	450.02	299.94	299.98	149.96	149.94	-0.76818	0.056744
4.8971	449.68	450.02	299.94	299.98	149.96	149.94	-0.7695	0.056326
4.902	449.68	450.02	299.94	299.98	149.96	149.94	-0.77003	0.05585
4.9068	449.67	450.02	299.94	299.98	149.96	149.94	-0.76997	0.055492
4.9117	449.67	450.02	299.94	299.98	149.96	149.94	-0.76902	0.055313
4.9165	449.67	450.02	299.94	299.98	149.96	149.94	-0.76747	0.055373
4.9214	449.66	450.02	299.94	299.98	149.96	149.94	-0.76556	0.055611
4.9262	449.66	450.02	299.94	299.98	149.96	149.94	-0.76348	0.05573
4.9311	449.66	450.02	299.94	299.98	149.95	149.94	-0.76163	0.05573
4.9359	449.65	450.02	299.94	299.98	149.95	149.94	-0.76008	0.055373
4.9408	449.65	450.02	299.94	299.98	149.95	149.94	-0.75907	0.054717
4.9456	449.65	450.02	299.94	299.98	149.95	149.94	-0.75841	0.053883
4.9505	449.64	450.02	299.94	299.98	149.95	149.94	-0.75787	0.052869
4.9553	449.64	450.02	299.93	299.99	149.95	149.94	-0.7571	0.051975
4.9602	449.64	450.02	299.93	299.99	149.96	149.94	-0.75591	0.051141
4.9651	449.63	450.02	299.93	299.99	149.96	149.94	-0.75424	0.050485
4.9699	449.63	450.02	299.93	299.99	149.96	149.94	-0.75239	0.049829
4.9748	449.63	450.02	299.93	299.99	149.96	149.94	-0.75066	0.049412
4.9796	449.62	450.02	299.93	299.98	149.96	149.94	-0.74923	0.049114
4.9845	449.62	450.02	299.93	299.98	149.96	149.94	-0.74822	0.049055
4.9893	449.62	450.02	299.94	299.98	149.96	149.94	-0.74762	0.049353
4.9942	449.61	450.02	299.94	299.98	149.96	149.94	-0.74738	0.049889
4.999	449.61	450.02	299.94	299.98	149.96	149.94	-0.74738	0.050664
5.0039	449.61	450.02	299.94	299.98	149.96	149.95	-0.74756	0.051677
5.0087	449.6	450.02	299.94	299.98	149.96	149.95	-0.74786	0.052691
5.0136	449.6	450.02	299.94	299.99	149.96	149.95	-0.74846	0.053585
5.0184	449.6	450.02	299.94	299.99	149.96	149.95	-0.74923	0.054061
5.0233	449.6	450.02	299.94	299.99	149.96	149.95	-0.74977	0.054359
5.0282	449.59	450.02	299.93	299.99	149.96	149.95	-0.74965	0.053942
5.033	449.59	450.02	299.93	299.99	149.96	149.95	-0.74869	0.053048
5.0379	449.58	450.02	299.93	299.99	149.96	149.95	-0.74691	0.051677
5.0427	449.58	450.02	299.93	299.99	149.96	149.95	-0.74464	0.050068
5.0476	449.58	450.02	299.93	299.99	149.96	149.95	-0.74226	0.048339
5.0524	449.57	450.02	299.93	299.99	149.96	149.95	-0.74017	0.04667
5.0573	449.57	450.02	299.93	299.99	149.96	149.95	-0.73886	0.045359
5.0621	449.56	450.02	299.93	299.99	149.96	149.96	-0.73832	0.044465
5.067	449.56	450.02	299.93	299.99	149.96	149.96	-0.73832	0.044286
5.0718	449.55	450.02	299.94	299.99	149.96	149.96	-0.73862	0.044584
5.0767	449.55	450.02	299.94	299.99	149.96	149.96	-0.73892	0.04524
5.0815	449.54	450.02	299.94	299.99	149.96	149.96	-0.73898	0.046015
5.0864	449.54	450.02	299.94	299.99	149.96	149.96	-0.7388	0.046909
5.0912	449.53	450.02	299.94	299.99	149.96	149.96	-0.73826	0.047565
5.0961	449.53	450.02	299.94	300	149.96	149.96	-0.73761	0.048041
5.101	449.52	450.02	299.94	300	149.96	149.96	-0.73701	0.048459
5.1058	449.51	450.02	299.94	300	149.96	149.96	-0.73659	0.048995
5.1107	449.51	450.02	299.93	300	149.96	149.96	-0.73642	0.049651
5.1155	449.51	450.02	299.93	300	149.96	149.96	-0.73653	0.050187
5.1204	449.5	450.02	299.94	300	149.96	149.96	-0.73677	0.050545
5.1252	449.5	450.02	299.94	300	149.96	149.96	-0.73677	0.050485
5.1301	449.49	450.02	299.94	300	149.96	149.96	-0.73618	0.050068
5.1349	449.49	450.02	299.94	300	149.96	149.96	-0.73498	0.049114
5.1398	449.49	450.02	299.94	300	149.96	149.96	-0.73338	0.048041
5.1446	449.48	450.02	299.94	300	149.96	149.96	-0.73177	0.047088
5.1495	449.48	450.02	299.94	300	149.96	149.96	-0.73057	0.046432
5.1543	449.47	450.02	299.94	300	149.96	149.96	-0.73028	0.046253
5.1592	449.47	450.02	299.94	300	149.96	149.96	-0.73093	0.046432
5.164	449.47	450.02	299.94	300	149.96	149.96	-0.73242	0.046968
5.1689	449.46	450.02	299.94	300	149.96	149.96	-0.73379	0.047743
5.1738	449.46	450.01	299.94	300	149.96	149.96	-0.73445	0.048518
5.1786	449.46	450.01	299.94	300	149.96	149.96	-0.73379	0.049353
5.1835	449.46	450.01	299.94	300	149.96	149.96	-0.73159	0.050128
5.1883	449.46	450.01	299.94	300	149.96	149.96	-0.72813	0.050843
5.1932	449.45	450.02	299.94	300	149.96	149.96	-0.7242	0.051618
5.198	449.45	450.02	299.94	300.01	149.96	149.96	-0.7205	0.052452
5.2029	449.45	450.02	299.94	300.01	149.97	149.96	-0.71782	0.053227
5.2077	449.44	450.02	299.94	300.01	149.97	149.96	-0.71657	0.054061
5.2126	449.44	450.02	299.94	300	149.97	149.96	-0.71657	0.054896
5.2174	449.44	450.02	299.93	300	149.97	149.96	-0.71752	0.055432
5.2223	449.43	450.02	299.93	300	149.97	149.96	-0.71883	0.05573
5.2271	449.43	450.02	299.93	300	149.97	149.96	-0.72008	0.055492
5.232	449.43	450.02	299.93	300	149.97	149.96	-0.72104	0.055075
5.2368	449.42	450.02	299.93	300	149.96	149.96	-0.72181	0.054598
5.2417	449.42	450.02	299.93	300	149.96	149.96	-0.72247	0.053942
5.2466	449.42	450.02	299.94	300	149.96	149.97	-0.72318	0.053465
5.2514	449.42	450.02	299.94	300	149.96	149.97	-0.72354	0.053167
5.2563	449.42	450.02	299.94	300	149.96	149.97	-0.72354	0.053227
5.2611	449.42	450.02	299.94	300	149.96	149.97	-0.72306	0.053406
5.266	449.42	450.02	299.93	300	149.96	149.97	-0.72199	0.053763
5.2708	449.41	450.02	299.93	300.01	149.96	149.97	-0.72044	0.054181
5.2757	449.41	450.02	299.93	300.01	149.96	149.97	-0.71859	0.054777
5.2805	449.41	450.02	299.93	300.01	149.96	149.97	-0.71698	0.055432
5.2854	449.4	450.02	299.93	300.01	149.96	149.97	-0.71561	0.056088
5.2902	449.4	450.02	299.93	300.01	149.96	149.97	-0.7149	0.056624
5.2951	449.4	450.02	299.93	300.02	149.96	149.97	-0.71472	0.056863
5.2999	449.39	450.02	299.93	300.02	149.96	149.97	-0.71502	0.056803
5.3048	449.39	450.02	299.93	300.02	149.96	149.97	-0.71579	0.056326
5.3096	449.39	450.02	299.93	300.02	149.96	149.97	-0.71651	0.05579
5.3145	449.39	450.02	299.93	300.02	149.96	149.97	-0.7174	0.055134
5.3194	449.38	450.02	299.93	300.02	149.96	149.96	-0.71788	0.054538
5.3242	449.38	450.02	299.93	300.02	149.96	149.96	-0.71818	0.053942
5.3291	449.38	450.02	299.93	300.02	149.96	149.96	-0.71818	0.053406
5.3339	449.37	450.02	299.93	300.02	149.96	149.96	-0.71794	0.052631
5.3388	449.37	450.02	299.93	300.02	149.97	149.96	-0.71746	0.051737
5.3436	449.37	450.02	299.93	300.02	149.97	149.97	-0.71692	0.050545
5.3485	449.37	450.02	299.93	300.02	149.97	149.97	-0.71639	0.049353
5.3533	449.37	450.02	299.93	300.02	149.97	149.97	-0.71591	0.048339
5.3582	449.36	450.02	299.93	300.02	149.97	149.97	-0.71579	0.047445
5.363	449.36	450.02	299.93	300.02	149.97	149.97	-0.71621	0.046909
5.3679	449.36	450.02	299.93	300.02	149.97	149.97	-0.71716	0.046432
5.3727	449.36	450.02	299.93	300.02	149.96	149.97	-0.71877	0.046194
5.3776	449.36	450.02	299.93	300.02	149.96	149.96	-0.72062	0.045836
5.3825	449.36	450.02	299.93	300.02	149.96	149.96	-0.72247	0.045419
5.3873	449.36	450.02	299.93	300.02	149.96	149.96	-0.72366	0.044942
5.3922	449.36	450.02	299.93	300.02	149.96	149.96	-0.7239	0.044763
5.397	449.35	450.02	299.93	300.02	149.96	149.96	-0.72354	0.044823
5.4019	449.35	450.02	299.93	300.02	149.96	149.96	-0.72265	0.04524
5.4067	449.35	450.02	299.93	300.02	149.96	149.96	-0.72193	0.045836
5.4116	449.35	450.03	299.93	300.02	149.96	149.96	-0.72163	0.04679
5.4164	449.34	450.03	299.93	300.02	149.96	149.96	-0.72235	0.047803
5.4213	449.34	450.03	299.93	300.02	149.96	149.96	-0.7236	0.048697
5.4261	449.34	450.03	299.94	300.02	149.96	149.96	-0.72515	0.049353
5.431	449.34	450.03	299.94	300.02	149.96	149.96	-0.72652	0.049889
5.4358	449.34	450.03	299.94	300.02	149.96	149.96	-0.72747	0.050306
5.4407	449.34	450.03	299.94	300.02	149.96	149.96	-0.72795	0.050545
5.4455	449.34	450.02	299.94	300.02	149.96	149.96	-0.72801	0.051022
5.4504	449.34	450.02	299.94	300.02	149.96	149.95	-0.72789	0.051379
5.4553	449.34	450.02	299.94	300.03	149.96	149.95	-0.72801	0.051677
5.4601	449.33	450.02	299.94	300.03	149.97	149.95	-0.72819	0.051618
5.465	449.33	450.02	299.94	300.03	149.97	149.95	-0.72837	0.051022
5.4698	449.33	450.02	299.94	300.03	149.97	149.95	-0.72855	0.049889
5.4747	449.33	450.02	299.94	300.02	149.97	149.95	-0.72891	0.048578
5.4795	449.33	450.02	299.94	300.02	149.97	149.95	-0.72908	0.047386
5.4844	449.33	450.03	299.94	300.02	149.97	149.95	-0.72932	0.04673
5.4892	449.33	450.03	299.93	300.02	149.97	149.95	-0.72962	0.04679
5.4941	449.33	450.03	299.93	300.02	149.97	149.95	-0.72986	0.047743
5.4989	449.33	450.03	299.93	300.02	149.97	149.95	-0.73022	0.049651
5.5038	449.32	450.03	299.93	300.02	149.97	149.95	-0.73051	0.052094
5.5086	449.32	450.03	299.93	300.02	149.96	149.96	-0.73087	0.054598
5.5135	449.32	450.03	299.92	300.02	149.96	149.96	-0.73123	0.056624
5.5183	449.32	450.03	299.92	300.02	149.96	149.96	-0.73177	0.058115
5.5232	449.32	450.03	299.93	300.02	149.96	149.96	-0.73242	0.058234
5.5281	449.32	450.03	299.93	300.02	149.96	149.96	-0.73308	0.05722
5.5329	449.32	450.02	299.93	300.02	149.96	149.96	-0.73373	0.055075
5.5378	449.32	450.02	299.93	300.02	149.96	149.96	-0.73421	0.052333
5.5426	449.32	450.02	299.93	300.02	149.96	149.95	-0.73445	0.049531
5.5475	449.32	450.02	299.93	300.02	149.95	149.95	-0.73445	0.047326
5.5523	449.32	450.02	299.93	300.02	149.96	149.95	-0.73439	0.045955
5.5572	449.31	450.02	299.93	300.02	149.96	149.95	-0.73469	0.045598
5.562	449.31	450.02	299.94	300.02	149.96	149.94	-0.7354	0.046015
5.5669	449.31	450.02	299.94	300.02	149.96	149.94	-0.73653	0.04673
5.5717	449.31	450.02	299.94	300.02	149.96	149.94	-0.73791	0.047565
5.5766	449.31	450.02	299.94	300.02	149.96	149.94	-0.73922	0.048339
5.5814	449.31	450.02	299.94	300.02	149.96	149.95	-0.74023	0.049055
5.5863	449.31	450.02	299.94	300.02	149.96	149.95	-0.74077	0.04977
5.5911	449.31	450.02	299.94	300.02	149.96	149.95	-0.74077	0.050664
5.596	449.31	450.02	299.94	300.02	149.96	149.95	-0.74035	0.051975
5.6009	449.31	450.02	299.94	300.02	149.96	149.95	-0.74017	0.053644
5.6057	449.31	450.02	299.93	300.01	149.96	149.95	-0.74029	0.055552
5.6106	449.31	450.03	299.93	300.01	149.96	149.95	-0.74089	0.057399
5.6154	449.31	450.03	299.93	300.01	149.96	149.95	-0.74226	0.059128
5.6203	449.31	450.03	299.93	300.01	149.96	149.94	-0.74422	0.060439
5.6251	449.31	450.03	299.93	300.01	149.96	149.94	-0.74667	0.061214
5.63	449.31	450.03	299.93	300.01	149.96	149.94	-0.74899	0.061452
5.6348	449.31	450.03	299.93	300.01	149.96	149.94	-0.75126	0.061095
5.6397	449.31	450.03	299.92	300.01	149.96	149.94	-0.75287	0.06032
5.6445	449.31	450.03	299.92	300.01	149.97	149.94	-0.75382	0.059187
5.6494	449.31	450.03	299.93	300.01	149.97	149.94	-0.75418	0.057817
5.6542	449.31	450.03	299.93	300.01	149.96	149.94	-0.75424	0.056386
5.6591	449.31	450.03	299.93	300.01	149.96	149.94	-0.75442	0.055194
5.6639	449.31	450.03	299.93	300.01	149.96	149.94	-0.75513	0.054359
5.6688	449.31	450.03	299.93	300.01	149.96	149.94	-0.75662	0.0543
5.6737	449.31	450.03	299.93	300.01	149.96	149.94	-0.75841	0.054836
5.6785	449.31	450.03	299.93	300.01	149.96	149.94	-0.76038	0.056326
5.6834	449.31	450.03	299.93	300.01	149.96	149.94	-0.7621	0.058234
5.6882	449.31	450.03	299.93	300.01	149.96	149.94	-0.76312	0.06026
5.6931	449.31	450.03	299.93	300.01	149.96	149.94	-0.76383	0.061989
5.6979	449.31	450.03	299.93	300.01	149.96	149.94	-0.76431	0.063002
5.7028	449.31	450.03	299.93	300.01	149.96	149.94	-0.76514	0.063181
5.7076	449.31	450.03	299.93	300	149.96	149.94	-0.76646	0.062346
5.7125	449.32	450.03	299.93	300	149.96	149.93	-0.76824	0.060737
5.7173	449.32	450.03	299.93	300	149.96	149.93	-0.77045	0.058591
5.7222	449.32	450.03	299.93	300	149.96	149.93	-0.77236	0.056446
5.727	449.32	450.03	299.93	300	149.96	149.93	-0.77373	0.054598
5.7319	449.32	450.03	299.93	300	149.96	149.93	-0.77456	0.053346
5.7368	449.32	450.03	299.93	300	149.96	149.93	-0.77492	0.052989
5.7416	449.32	450.03	299.93	300	149.96	149.93	-0.77498	0.053406
5.7465	449.32	450.03	299.93	300	149.96	149.93	-0.77486	0.054538
5.7513	449.32	450.03	299.93	300	149.96	149.93	-0.77474	0.055909
5.7562	449.32	450.03	299.93	300	149.96	149.93	-0.7748	0.057399
5.761	449.32	450.02	299.93	300	149.96	149.93	-0.77498	0.058472
5.7659	449.32	450.02	299.93	300	149.96	149.93	-0.77516	0.059068
5.7707	449.32	450.02	299.93	300	149.96	149.93	-0.77564	0.059009
5.7756	449.32	450.02	299.94	300	149.96	149.93	-0.77647	0.058532
5.7804	449.32	450.02	299.94	299.99	149.96	149.93	-0.77754	0.057697
5.7853	449.31	450.02	299.94	299.99	149.96	149.93	-0.77903	0.056565
5.7901	449.31	450.02	299.94	299.99	149.96	149.93	-0.78076	0.055194
5.795	449.31	450.02	299.94	299.99	149.96	149.93	-0.78231	0.053585
5.7998	449.31	450.02	299.94	299.99	149.96	149.93	-0.78362	0.051737
5.8047	449.31	450.02	299.94	299.99	149.96	149.93	-0.78452	0.050187
5.8096	449.3	450.02	299.94	299.99	149.96	149.93	-0.78511	0.049114
5.8144	449.3	450.02	299.94	299.99	149.96	149.93	-0.78535	0.048697
5.8193	449.3	450.02	299.94	299.99	149.96	149.94	-0.78559	0.049233
5.8241	449.3	450.02	299.93	299.99	149.96	149.94	-0.78565	0.050545
5.829	449.3	450.03	299.93	299.99	149.96	149.94	-0.78547	0.052452
5.8338	449.3	450.03	299.93	299.99	149.96	149.94	-0.78529	0.054598
5.8387	449.3	450.03	299.93	299.99	149.95	149.93	-0.78517	0.056565
5.8435	449.3	450.03	299.93	299.99	149.95	149.93	-0.78511	0.057995
5.8484	449.3	450.03	299.93	299.99	149.95	149.93	-0.78535	0.058889
5.8532	449.3	450.03	299.93	299.99	149.95	149.93	-0.78571	0.059366
5.8581	449.3	450.03	299.93	299.99	149.95	149.93	-0.78619	0.059605
5.8629	449.29	450.03	299.93	299.99	149.95	149.93	-0.7869	0.059783
5.8678	449.29	450.03	299.93	299.99	149.95	149.92	-0.78744	0.059962
5.8726	449.29	450.03	299.93	299.99	149.95	149.92	-0.78791	0.060141
5.8775	449.28	450.02	299.93	299.99	149.95	149.92	-0.78833	0.060081
5.8824	449.28	450.02	299.94	299.99	149.95	149.92	-0.78875	0.059903
5.8872	449.28	450.02	299.94	299.99	149.95	149.92	-0.78923	0.059664
5.8921	449.27	450.02	299.94	299.99	149.95	149.92	-0.78988	0.059605
5.8969	449.27	450.02	299.94	299.99	149.95	149.92	-0.79095	0.059605
5.9018	449.27	450.02	299.94	299.99	149.95	149.92	-0.79221	0.059843
5.9066	449.27	450.02	299.94	299.98	149.95	149.92	-0.79346	0.06032
5.9115	449.27	450.02	299.94	299.98	149.95	149.93	-0.79459	0.060797
5.9163	449.26	450.02	299.94	299.98	149.95	149.93	-0.79542	0.061095
5.9212	449.26	450.02	299.94	299.98	149.96	149.93	-0.79566	0.061154
5.926	449.26	450.02	299.94	299.98	149.96	149.93	-0.7953	0.060737
5.9309	449.25	450.02	299.94	299.98	149.96	149.93	-0.79453	0.060022
5.9357	449.25	450.02	299.94	299.98	149.96	149.93	-0.7937	0.05883
5.9406	449.25	450.02	299.94	299.98	149.96	149.93	-0.79292	0.05728
5.9454	449.25	450.02	299.94	299.98	149.96	149.93	-0.79226	0.055611
5.9503	449.25	450.02	299.94	299.98	149.95	149.93	-0.79173	0.0543
5.9552	449.25	450.03	299.94	299.98	149.96	149.93	-0.79149	0.053406
5.96	449.25	450.03	299.93	299.98	149.96	149.93	-0.79137	0.053048
5.9649	449.25	450.03	299.93	299.98	149.96	149.93	-0.79113	0.053465
5.9697	449.24	450.03	299.93	299.98	149.95	149.93	-0.79077	0.05424
5.9746	449.24	450.03	299.93	299.98	149.95	149.93	-0.79048	0.054896
5.9794	449.24	450.03	299.93	299.98	149.95	149.93	-0.7903	0.055194
5.9843	449.24	450.03	299.93	299.97	149.95	149.93	-0.79054	0.055134
5.9891	449.23	450.03	299.94	299.97	149.95	149.92	-0.79113	0.054955
5.994	449.23	450.03	299.94	299.97	149.95	149.92	-0.79226	0.054657
5.9988	449.22	450.02	299.94	299.97	149.95	149.92	-0.79376	0.054836
6.0037	449.22	450.02	299.94	299.98	149.95	149.92	-0.7953	0.055432
6.0085	449.22	450.02	299.94	299.98	149.95	149.92	-0.79691	0.056386
6.0134	449.21	450.02	299.94	299.98	149.95	149.92	-0.79823	0.05734
6.0182	449.21	450.02	299.94	299.98	149.95	149.92	-0.79918	0.057936
6.0231	449.21	450.02	299.93	299.98	149.95	149.92	-0.79989	0.057936
6.028	449.21	450.02	299.93	299.98	149.95	149.92	-0.80031	0.05728
6.0328	449.21	450.02	299.93	299.98	149.95	149.92	-0.80061	0.056148
6.0377	449.2	450.02	299.93	299.98	149.95	149.93	-0.80079	0.054657
6.0425	449.2	450.02	299.93	299.98	149.95	149.93	-0.80073	0.053346
6.0474	449.2	450.02	299.93	299.98	149.95	149.93	-0.80061	0.052214
6.0522	449.2	450.02	299.93	299.98	149.95	149.93	-0.80049	0.051737
6.0571	449.2	450.02	299.94	299.98	149.95	149.92	-0.80043	0.051916
6.0619	449.19	450.02	299.94	299.97	149.95	149.92	-0.80049	0.052691
6.0668	449.19	450.02	299.94	299.97	149.95	149.92	-0.80079	0.054181
6.0716	449.19	450.02	299.94	299.97	149.95	149.92	-0.80138	0.056267
6.0765	449.19	450.02	299.94	299.97	149.95	149.92	-0.80174	0.058651
6.0813	449.19	450.03	299.94	299.97	149.95	149.92	-0.8018	0.060856
6.0862	449.18	450.03	299.94	299.97	149.95	149.92	-0.80144	0.062644
6.0911	449.18	450.03	299.94	299.97	149.95	149.92	-0.80097	0.063479
6.0959	449.18	450.03	299.94	299.97	149.95	149.92	-0.80037	0.063479
6.1008	449.18	450.03	299.94	299.97	149.95	149.92	-0.79989	0.062585
6.1056	449.17	450.03	299.94	299.97	149.95	149.92	-0.79983	0.060976
6.1105	449.17	450.03	299.94	299.97	149.95	149.92	-0.80007	0.058949
6.1153	449.17	450.03	299.94	299.97	149.95	149.91	-0.80067	0.056922
6.1202	449.17	450.03	299.94	299.97	149.95	149.91	-0.80121	0.055134
6.125	449.16	450.03	299.94	299.97	149.95	149.91	-0.80168	0.053942
6.1299	449.16	450.03	299.94	299.97	149.95	149.91	-0.80192	0.053465
6.1347	449.16	450.03	299.94	299.97	149.95	149.91	-0.80204	0.053704
6.1396	449.16	450.03	299.94	299.97	149.95	149.91	-0.80192	0.054538
6.1444	449.16	450.03	299.94	299.97	149.95	149.92	-0.80192	0.055611
6.1493	449.16	450.03	299.94	299.97	149.95	149.92	-0.80198	0.056684
6.1541	449.16	450.03	299.94	299.97	149.95	149.92	-0.80234	0.05728
6.159	449.16	450.03	299.94	299.97	149.95	149.92	-0.80305	0.057459
6.1639	449.16	450.03	299.93	299.97	149.95	149.92	-0.80419	0.057101
6.1687	449.15	450.03	299.93	299.97	149.95	149.92	-0.80568	0.056446
6.1736	449.15	450.03	299.93	299.97	149.94	149.92	-0.8074	0.055492
6.1784	449.15	450.03	299.94	299.97	149.94	149.92	-0.80937	0.054777
6.1833	449.15	450.03	299.94	299.97	149.94	149.92	-0.81116	0.054419
6.1881	449.15	450.03	299.94	299.97	149.95	149.92	-0.81253	0.054359
6.193	449.15	450.03	299.94	299.97	149.95	149.92	-0.81331	0.054598
6.1978	449.15	450.02	299.94	299.97	149.95	149.92	-0.81348	0.055134
6.2027	449.15	450.02	299.94	299.97	149.95	149.92	-0.81331	0.05573
6.2075	449.15	450.02	299.94	299.97	149.95	149.92	-0.81283	0.056267
6.2124	449.15	450.02	299.94	299.97	149.95	149.92	-0.81229	0.056446
6.2172	449.15	450.02	299.94	299.97	149.95	149.91	-0.81211	0.056148
6.2221	449.15	450.02	299.94	299.97	149.94	149.91	-0.81211	0.055492
6.2269	449.14	450.02	299.93	299.97	149.94	149.91	-0.81253	0.054777
6.2318	449.14	450.02	299.93	299.97	149.94	149.91	-0.81325	0.0543
6.2367	449.14	450.03	299.93	299.97	149.94	149.91	-0.8139	0.054479
6.2415	449.14	450.03	299.93	299.97	149.94	149.91	-0.81444	0.055254
6.2464	449.14	450.03	299.93	299.97	149.95	149.91	-0.81438	0.056624
6.2512	449.14	450.03	299.93	299.98	149.95	149.91	-0.81372	0.058234
6.2561	449.14	450.03	299.93	299.98	149.95	149.91	-0.81235	0.059605
6.2609	449.14	450.03	299.93	299.98	149.95	149.91	-0.81068	0.060201
6.2658	449.14	450.03	299.94	299.98	149.96	149.92	-0.80913	0.059962
6.2706	449.14	450.03	299.94	299.97	149.96	149.92	-0.808	0.059187
6.2755	449.14	450.03	299.94	299.97	149.96	149.92	-0.80776	0.058055
6.2803	449.14	450.03	299.94	299.97	149.96	149.92	-0.80842	0.057101
6.2852	449.14	450.03	299.94	299.97	149.96	149.92	-0.80991	0.056684
6.29	449.14	450.03	299.94	299.96	149.96	149.92	-0.8117	0.056803
6.2949	449.14	450.03	299.94	299.96	149.96	149.92	-0.81354	0.05734
6.2997	449.14	450.03	299.94	299.96	149.96	149.91	-0.8148	0.057936
6.3046	449.14	450.03	299.94	299.96	149.96	149.91	-0.81539	0.058413
6.3095	449.15	450.03	299.94	299.97	149.96	149.91	-0.81539	0.058532
6.3143	449.15	450.03	299.93	299.97	149.96	149.91	-0.81515	0.058472
6.3192	449.15	450.02	299.93	299.97	149.96	149.91	-0.81515	0.058234
6.324	449.15	450.02	299.93	299.97	149.96	149.91	-0.81563	0.057936
6.3289	449.14	450.02	299.93	299.97	149.96	149.91	-0.8164	0.057876
6.3337	449.14	450.02	299.93	299.97	149.95	149.91	-0.81748	0.058115
6.3386	449.14	450.02	299.93	299.97	149.95	149.91	-0.81843	0.058532
6.3434	449.14	450.02	299.93	299.97	149.95	149.91	-0.81879	0.059187
6.3483	449.14	450.02	299.93	299.97	149.95	149.91	-0.81861	0.059783
6.3531	449.14	450.02	299.93	299.97	149.95	149.91	-0.81801	0.06032
6.358	449.14	450.02	299.93	299.97	149.95	149.91	-0.81736	0.060618
6.3628	449.14	450.02	299.93	299.97	149.96	149.91	-0.81688	0.060737
6.3677	449.14	450.03	299.93	299.97	149.96	149.91	-0.81682	0.060618
6.3725	449.14	450.03	299.93	299.97	149.96	149.91	-0.81754	0.060439
6.3774	449.14	450.03	299.93	299.97	149.95	149.91	-0.81867	0.060558
6.3823	449.14	450.03	299.93	299.97	149.95	149.91	-0.81998	0.060618
6.3871	449.14	450.03	299.93	299.97	149.95	149.91	-0.82123	0.060737
6.392	449.14	450.03	299.93	299.97	149.95	149.91	-0.82237	0.060678
6.3968	449.15	450.03	299.93	299.97	149.95	149.91	-0.82314	0.06026
6.4017	449.15	450.03	299.93	299.97	149.95	149.91	-0.82362	0.059366
6.4065	449.14	450.03	299.93	299.97	149.95	149.91	-0.82368	0.057936
6.4114	449.14	450.03	299.93	299.97	149.95	149.91	-0.8235	0.056148
6.4162	449.14	450.03	299.93	299.97	149.95	149.91	-0.82314	0.054121
6.4211	449.14	450.03	299.93	299.97	149.95	149.91	-0.82278	0.052214
6.4259	449.14	450.03	299.93	299.97	149.95	149.91	-0.82213	0.050485
6.4308	449.14	450.03	299.93	299.97	149.95	149.91	-0.82153	0.049174
6.4356	449.14	450.03	299.93	299.97	149.95	149.91	-0.82093	0.048518
6.4405	449.14	450.03	299.93	299.97	149.95	149.91	-0.82028	0.048339
6.4454	449.14	450.03	299.93	299.97	149.95	149.91	-0.81998	0.048518
6.4502	449.14	450.03	299.93	299.97	149.95	149.91	-0.82016	0.049055
6.4551	449.14	450.03	299.93	299.97	149.95	149.91	-0.82093	0.04971
6.4599	449.14	450.03	299.93	299.97	149.95	149.91	-0.82207	0.050545
6.4648	449.14	450.03	299.93	299.97	149.95	149.91	-0.82338	0.051379
6.4696	449.14	450.03	299.93	299.97	149.95	149.91	-0.82433	0.052154
6.4745	449.14	450.03	299.93	299.97	149.95	149.91	-0.82481	0.053108
6.4793	449.14	450.02	299.93	299.96	149.95	149.91	-0.82457	0.053883
6.4842	449.14	450.02	299.93	299.96	149.95	149.91	-0.82374	0.054479
6.489	449.14	450.02	299.93	299.96	149.95	149.91	-0.82254	0.054777
6.4939	449.14	450.02	299.93	299.96	149.95	149.91	-0.82165	0.054777
6.4987	449.14	450.02	299.93	299.96	149.95	149.91	-0.82105	0.054657
6.5036	449.14	450.02	299.93	299.96	149.95	149.91	-0.82093	0.054538
6.5084	449.14	450.03	299.93	299.96	149.95	149.91	-0.82141	0.054538
6.5133	449.14	450.03	299.93	299.96	149.95	149.91	-0.82242	0.054479
6.5182	449.14	450.03	299.93	299.96	149.95	149.91	-0.82368	0.054419
6.523	449.14	450.03	299.93	299.96	149.95	149.91	-0.82481	0.054419
6.5279	449.13	450.03	299.93	299.96	149.95	149.91	-0.82564	0.054419
6.5327	449.13	450.03	299.93	299.97	149.95	149.91	-0.82552	0.054419
6.5376	449.13	450.03	299.93	299.97	149.95	149.91	-0.82481	0.054538
6.5424	449.13	450.03	299.93	299.97	149.95	149.91	-0.82338	0.054836
6.5473	449.13	450.03	299.93	299.97	149.95	149.91	-0.82159	0.055552
6.5521	449.12	450.03	299.93	299.97	149.95	149.9	-0.8198	0.056624
6.557	449.12	450.03	299.93	299.97	149.95	149.9	-0.81867	0.057936
6.5618	449.12	450.03	299.93	299.97	149.95	149.9	-0.81795	0.059009
6.5667	449.12	450.02	299.93	299.97	149.95	149.9	-0.81801	0.059724
6.5715	449.12	450.02	299.93	299.97	149.95	149.9	-0.81855	0.059605
6.5764	449.12	450.02	299.93	299.97	149.95	149.9	-0.81944	0.058889
6.5812	449.12	450.02	299.93	299.97	149.95	149.9	-0.82052	0.057697
6.5861	449.12	450.03	299.93	299.96	149.95	149.9	-0.82147	0.056446
6.591	449.11	450.03	299.93	299.96	149.95	149.9	-0.82231	0.055611
6.5958	449.11	450.03	299.93	299.96	149.95	149.91	-0.82296	0.055432
6.6007	449.11	450.02	299.93	299.96	149.95	149.91	-0.82338	0.055969
6.6055	449.11	450.02	299.93	299.96	149.95	149.91	-0.82338	0.056982
6.6104	449.11	450.02	299.93	299.96	149.95	149.91	-0.82332	0.058293
6.6152	449.11	450.02	299.93	299.96	149.95	149.91	-0.8232	0.059366
6.6201	449.11	450.02	299.93	299.96	149.95	149.91	-0.82308	0.059962
6.6249	449.11	450.02	299.93	299.96	149.95	149.91	-0.82314	0.060141
6.6298	449.1	450.02	299.92	299.96	149.95	149.91	-0.82338	0.059962
6.6346	449.1	450.02	299.92	299.96	149.95	149.91	-0.82356	0.059664
6.6395	449.1	450.02	299.92	299.96	149.95	149.91	-0.82374	0.059366
6.6443	449.1	450.02	299.92	299.96	149.95	149.91	-0.8238	0.059247
6.6492	449.1	450.02	299.93	299.96	149.95	149.91	-0.82356	0.059187
6.654	449.09	450.02	299.93	299.96	149.96	149.91	-0.82314	0.059128
6.6589	449.09	450.02	299.93	299.96	149.96	149.91	-0.82248	0.059068
6.6638	449.09	450.02	299.93	299.97	149.96	149.91	-0.82177	0.058889
6.6686	449.09	450.02	299.93	299.97	149.96	149.91	-0.82082	0.05877
6.6735	449.09	450.02	299.92	299.97	149.96	149.91	-0.81962	0.05877
6.6783	449.09	450.02	299.92	299.97	149.96	149.91	-0.81837	0.058889
6.6832	449.08	450.03	299.92	299.97	149.95	149.91	-0.8173	0.059307
6.688	449.08	450.03	299.92	299.97	149.95	149.91	-0.81646	0.059903
6.6929	449.08	450.03	299.93	299.97	149.95	149.91	-0.81635	0.06026
6.6977	449.07	450.03	299.93	299.96	149.95	149.91	-0.81706	0.06038
6.7026	449.06	450.03	299.93	299.96	149.95	149.91	-0.81849	0.059903
6.7074	449.06	450.03	299.93	299.96	149.95	149.91	-0.82034	0.059068
6.7123	449.06	450.03	299.93	299.96	149.95	149.91	-0.82219	0.058174
6.7171	449.05	450.03	299.93	299.96	149.95	149.91	-0.8235	0.057399
6.722	449.05	450.03	299.93	299.96	149.95	149.91	-0.82403	0.056982
6.7268	449.05	450.03	299.92	299.96	149.95	149.91	-0.82374	0.056922
6.7317	449.05	450.03	299.92	299.96	149.95	149.91	-0.82278	0.05728
6.7366	449.05	450.03	299.92	299.96	149.95	149.91	-0.82183	0.057697
6.7414	449.05	450.04	299.92	299.96	149.95	149.91	-0.82099	0.058115
6.7463	449.05	450.04	299.92	299.96	149.95	149.91	-0.82058	0.058413
6.7511	449.04	450.03	299.92	299.96	149.95	149.91	-0.82052	0.058651
6.756	449.04	450.03	299.92	299.96	149.95	149.91	-0.82064	0.058949
6.7608	449.04	450.03	299.93	299.97	149.95	149.91	-0.8207	0.059128
6.7657	449.03	450.03	299.93	299.97	149.95	149.91	-0.8207	0.059128
6.7705	449.03	450.03	299.93	299.97	149.95	149.91	-0.82064	0.058949
6.7754	449.03	450.03	299.93	299.97	149.95	149.91	-0.82076	0.058353
6.7802	449.02	450.03	299.93	299.97	149.95	149.91	-0.82099	0.05722
6.7851	449.02	450.03	299.93	299.97	149.95	149.91	-0.82141	0.05573
6.7899	449.02	450.03	299.93	299.97	149.95	149.91	-0.82201	0.054359
6.7948	449.02	450.03	299.93	299.96	149.95	149.91	-0.82266	0.053167
6.7997	449.01	450.03	299.93	299.96	149.95	149.91	-0.82338	0.05281
6.8045	449.01	450.03	299.93	299.96	149.95	149.91	-0.82409	0.053227
6.8094	449.01	450.03	299.93	299.96	149.95	149.91	-0.82481	0.05424
6.8142	449	450.03	299.93	299.96	149.95	149.91	-0.82558	0.055373
6.8191	449	450.03	299.93	299.96	149.95	149.91	-0.82636	0.056148
6.8239	449	450.03	299.93	299.96	149.95	149.91	-0.8269	0.056505
6.8288	448.99	450.03	299.93	299.96	149.95	149.91	-0.82725	0.056386
6.8336	448.99	450.03	299.93	299.96	149.95	149.91	-0.82713	0.05585
6.8385	448.99	450.03	299.93	299.97	149.95	149.91	-0.82654	0.055432
6.8433	448.98	450.03	299.92	299.97	149.95	149.91	-0.82564	0.055254
6.8482	448.98	450.03	299.92	299.97	149.95	149.91	-0.82439	0.055492
6.853	448.98	450.03	299.92	299.97	149.95	149.91	-0.82302	0.056028
6.8579	448.98	450.03	299.92	299.97	149.95	149.91	-0.82171	0.056684
6.8627	448.98	450.03	299.93	299.97	149.95	149.91	-0.82076	0.056922
6.8676	448.98	450.02	299.93	299.97	149.95	149.91	-0.82028	0.056744
6.8725	448.97	450.02	299.93	299.97	149.95	149.91	-0.82028	0.056028
6.8773	448.97	450.03	299.93	299.97	149.95	149.91	-0.82058	0.054955
6.8822	448.97	450.03	299.93	299.97	149.95	149.91	-0.82129	0.054061
6.887	448.96	450.03	299.93	299.97	149.95	149.91	-0.82225	0.053465
6.8919	448.96	450.03	299.93	299.97	149.95	149.91	-0.82344	0.053465
6.8967	448.96	450.03	299.93	299.97	149.95	149.9	-0.82487	0.054181
6.9016	448.96	450.03	299.93	299.97	149.95	149.9	-0.82678	0.055254
6.9064	448.96	450.03	299.93	299.97	149.95	149.9	-0.8288	0.056505
6.9113	448.96	450.03	299.92	299.97	149.95	149.9	-0.83083	0.057578
6.9161	448.96	450.03	299.92	299.97	149.95	149.9	-0.83226	0.058293
6.921	448.95	450.03	299.92	299.97	149.94	149.9	-0.83297	0.058472
6.9258	448.95	450.03	299.92	299.97	149.95	149.9	-0.83274	0.058174
6.9307	448.95	450.03	299.93	299.97	149.95	149.9	-0.83166	0.057578
6.9355	448.94	450.03	299.93	299.97	149.95	149.9	-0.82999	0.056624
6.9404	448.94	450.03	299.93	299.97	149.95	149.9	-0.82797	0.055611
6.9453	448.94	450.03	299.93	299.96	149.95	149.9	-0.826	0.054836
6.9501	448.94	450.03	299.93	299.96	149.95	149.9	-0.82433	0.054359
6.955	448.93	450.03	299.93	299.96	149.95	149.9	-0.82296	0.054359
6.9598	448.93	450.03	299.93	299.96	149.95	149.9	-0.82195	0.054717
6.9647	448.93	450.03	299.93	299.96	149.95	149.9	-0.82117	0.055254
6.9695	448.93	450.03	299.93	299.96	149.95	149.9	-0.82064	0.05579
6.9744	448.93	450.03	299.93	299.96	149.95	149.9	-0.82016	0.05585
6.9792	448.93	450.03	299.93	299.96	149.95	149.9	-0.81986	0.055373
6.9841	448.93	450.02	299.93	299.96	149.95	149.91	-0.81968	0.054479
6.9889	448.93	450.02	299.93	299.96	149.95	149.91	-0.8198	0.053644
6.9938	448.93	450.02	299.93	299.96	149.95	149.91	-0.82004	0.053227
6.9986	448.92	450.02	299.93	299.96	149.95	149.91	-0.82016	0.053585
7.0035	448.92	450.02	299.93	299.97	149.95	149.91	-0.8201	0.054717
7.0083	448.92	450.02	299.93	299.97	149.95	149.91	-0.81968	0.056446
7.0132	448.92	450.02	299.93	299.97	149.95	149.91	-0.81897	0.058234
7.0181	448.92	450.02	299.93	299.97	149.95	149.91	-0.81813	0.059724
7.0229	448.92	450.02	299.93	299.97	149.95	149.92	-0.81736	0.060737
7.0278	448.91	450.02	299.93	299.97	149.95	149.92	-0.81718	0.061274
7.0326	448.91	450.02	299.93	299.97	149.95	149.92	-0.8176	0.061572
7.0375	448.91	450.02	299.93	299.97	149.95	149.92	-0.81825	0.06187
7.0423	448.91	450.02	299.93	299.97	149.95	149.91	-0.81944	0.062346
7.0472	448.9	450.02	299.93	299.97	149.95	149.91	-0.82052	0.063002
7.052	448.9	450.02	299.93	299.97	149.95	149.91	-0.82147	0.063717
7.0569	448.9	450.02	299.93	299.97	149.95	149.91	-0.82231	0.064135
7.0617	448.9	450.02	299.93	299.97	149.95	149.91	-0.82296	0.064015
7.0666	448.9	450.02	299.93	299.97	149.95	149.91	-0.82392	0.06336
7.0714	448.9	450.02	299.93	299.97	149.95	149.91	-0.82475	0.062287
7.0763	448.9	450.02	299.93	299.97	149.95	149.91	-0.82552	0.060856
7.0811	448.9	450.02	299.93	299.97	149.95	149.91	-0.82588	0.059247
7.086	448.89	450.02	299.93	299.97	149.95	149.91	-0.82588	0.057936
7.0909	448.89	450.02	299.93	299.97	149.95	149.91	-0.82517	0.056982
7.0957	448.89	450.02	299.93	299.97	149.95	149.91	-0.82386	0.056505
7.1006	448.88	450.02	299.93	299.97	149.95	149.91	-0.82219	0.056565
7.1054	448.88	450.02	299.93	299.96	149.95	149.91	-0.82076	0.057101
7.1103	448.88	450.02	299.93	299.96	149.95	149.91	-0.82004	0.057817
7.1151	448.88	450.02	299.93	299.96	149.95	149.91	-0.8201	0.058234
7.12	448.88	450.02	299.93	299.96	149.95	149.91	-0.82117	0.058234
7.1248	448.88	450.02	299.93	299.96	149.95	149.91	-0.8232	0.057578
7.1297	448.88	450.02	299.93	299.96	149.95	149.91	-0.82541	0.056386
7.1345	448.88	450.02	299.93	299.97	149.95	149.91	-0.82755	0.054836
7.1394	448.88	450.02	299.92	299.97	149.95	149.91	-0.8291	0.053465
7.1442	448.88	450.02	299.92	299.97	149.95	149.91	-0.82999	0.052392
7.1491	448.88	450.02	299.92	299.96	149.95	149.91	-0.83011	0.052094
7.154	448.88	450.02	299.92	299.96	149.95	149.91	-0.82964	0.052571
7.1588	448.87	450.02	299.92	299.96	149.95	149.91	-0.82898	0.053883
7.1637	448.87	450.02	299.92	299.96	149.95	149.91	-0.82833	0.055552
7.1685	448.87	450.02	299.92	299.96	149.95	149.91	-0.82767	0.057578
7.1734	448.87	450.02	299.92	299.96	149.95	149.91	-0.82737	0.059843
7.1782	448.87	450.02	299.92	299.96	149.95	149.91	-0.82737	0.06181
7.1831	448.87	450.02	299.92	299.96	149.95	149.91	-0.82773	0.063181
7.1879	448.87	450.02	299.92	299.96	149.95	149.91	-0.82815	0.063598
7.1928	448.87	450.02	299.93	299.96	149.95	149.91	-0.8285	0.062943
7.1976	448.87	450.02	299.93	299.96	149.95	149.91	-0.82874	0.061452
7.2025	448.87	450.02	299.93	299.96	149.95	149.91	-0.82874	0.059485
7.2073	448.87	450.02	299.93	299.96	149.95	149.91	-0.82856	0.057459
7.2122	448.87	450.02	299.93	299.96	149.95	149.91	-0.82856	0.055969
7.217	448.87	450.03	299.93	299.96	149.95	149.91	-0.8288	0.055134
7.2219	448.87	450.03	299.93	299.96	149.95	149.91	-0.82916	0.054955
7.2268	448.87	450.03	299.92	299.96	149.95	149.91	-0.82952	0.055075
7.2316	448.87	450.03	299.92	299.96	149.95	149.91	-0.82958	0.055194
7.2365	448.86	450.02	299.92	299.96	149.94	149.91	-0.82892	0.055194
7.2413	448.86	450.02	299.92	299.96	149.94	149.91	-0.82779	0.054955
7.2462	448.86	450.02	299.92	299.96	149.94	149.91	-0.82624	0.054896
7.251	448.86	450.02	299.92	299.95	149.94	149.91	-0.82493	0.055313
7.2559	448.85	450.02	299.92	299.95	149.94	149.91	-0.82397	0.056207
7.2607	448.85	450.03	299.92	299.95	149.94	149.9	-0.82368	0.05734
7.2656	448.85	450.03	299.92	299.95	149.95	149.9	-0.82409	0.058651
7.2704	448.85	450.03	299.92	299.96	149.95	149.9	-0.82475	0.059366
7.2753	448.85	450.03	299.92	299.96	149.95	149.91	-0.82552	0.059426
7.2801	448.85	450.03	299.92	299.96	149.95	149.91	-0.82606	0.05877
7.285	448.85	450.03	299.92	299.96	149.95	149.91	-0.82606	0.057399
7.2898	448.85	450.03	299.92	299.96	149.94	149.91	-0.82576	0.05579
7.2947	448.85	450.03	299.92	299.96	149.94	149.91	-0.82511	0.0543
7.2996	448.85	450.03	299.92	299.96	149.94	149.91	-0.82439	0.053406
7.3044	448.85	450.03	299.92	299.96	149.94	149.91	-0.82386	0.052989
7.3093	448.85	450.03	299.92	299.96	149.94	149.91	-0.82362	0.053227
7.3141	448.84	450.02	299.92	299.96	149.94	149.91	-0.8238	0.053883
7.319	448.84	450.02	299.92	299.96	149.95	149.91	-0.82445	0.054717
7.3238	448.84	450.02	299.92	299.96	149.95	149.91	-0.82529	0.055492
7.3287	448.84	450.02	299.92	299.96	149.95	149.91	-0.8263	0.056028
7.3335	448.84	450.02	299.91	299.96	149.95	149.91	-0.82713	0.056326
7.3384	448.84	450.02	299.91	299.96	149.95	149.91	-0.82755	0.056505
7.3432	448.84	450.02	299.91	299.96	149.95	149.91	-0.82743	0.056744
7.3481	448.84	450.02	299.92	299.96	149.94	149.91	-0.82672	0.057161
7.3529	448.84	450.02	299.92	299.96	149.94	149.91	-0.82535	0.057817
7.3578	448.84	450.03	299.92	299.96	149.94	149.91	-0.82374	0.05883
7.3626	448.84	450.03	299.92	299.96	149.94	149.91	-0.82183	0.059843
7.3675	448.83	450.03	299.92	299.96	149.94	149.91	-0.8201	0.060916
7.3724	448.83	450.03	299.92	299.96	149.94	149.91	-0.81855	0.062048
7.3772	448.83	450.03	299.92	299.96	149.94	149.91	-0.81718	0.063241
7.3821	448.83	450.03	299.92	299.96	149.94	149.91	-0.81617	0.064373
7.3869	448.83	450.03	299.92	299.96	149.94	149.91	-0.81533	0.065327
7.3918	448.83	450.03	299.92	299.96	149.94	149.91	-0.8148	0.065804
7.3966	448.83	450.03	299.92	299.96	149.94	149.91	-0.8145	0.065565
7.4015	448.83	450.03	299.92	299.96	149.94	149.91	-0.81438	0.064611
7.4063	448.83	450.02	299.92	299.96	149.94	149.91	-0.81414	0.062943
7.4112	448.83	450.03	299.92	299.96	149.95	149.91	-0.81402	0.060916
7.416	448.83	450.03	299.92	299.96	149.95	149.91	-0.81384	0.058889
7.4209	448.83	450.03	299.92	299.96	149.95	149.91	-0.81354	0.057042
7.4257	448.83	450.03	299.92	299.96	149.95	149.91	-0.81336	0.05573
7.4306	448.83	450.03	299.92	299.97	149.95	149.91	-0.81325	0.054896
7.4354	448.83	450.03	299.92	299.97	149.95	149.9	-0.81319	0.0543
7.4403	448.83	450.03	299.92	299.97	149.95	149.9	-0.81295	0.053942
7.4452	448.83	450.03	299.92	299.97	149.94	149.9	-0.81235	0.053763
7.45	448.82	450.03	299.91	299.96	149.94	149.9	-0.81134	0.053823
7.4549	448.82	450.03	299.91	299.96	149.94	149.9	-0.80985	0.05424
7.4597	448.82	450.03	299.91	299.96	149.94	149.9	-0.80818	0.054777
7.4646	448.82	450.03	299.91	299.96	149.94	149.9	-0.80669	0.055492
7.4694	448.82	450.03	299.92	299.96	149.94	149.9	-0.80568	0.056028
7.4743	448.82	450.03	299.92	299.95	149.94	149.9	-0.80544	0.056207
7.4791	448.82	450.03	299.92	299.95	149.94	149.9	-0.80585	0.055671
7.484	448.82	450.03	299.92	299.95	149.94	149.9	-0.80675	0.054479
7.4888	448.82	450.03	299.92	299.95	149.94	149.9	-0.80776	0.05281
7.4937	448.82	450.03	299.92	299.95	149.95	149.9	-0.80872	0.050962
7.4985	448.82	450.03	299.92	299.95	149.95	149.91	-0.80913	0.049293
7.5034	448.82	450.03	299.92	299.95	149.95	149.91	-0.80943	0.048041
7.5083	448.82	450.03	299.92	299.95	149.95	149.91	-0.80943	0.047505
7.5131	448.82	450.03	299.92	299.95	149.95	149.91	-0.80931	0.047565
7.518	448.82	450.03	299.92	299.95	149.95	149.91	-0.80919	0.04828
7.5228	448.82	450.03	299.92	299.95	149.95	149.91	-0.80901	0.049293
7.5277	448.81	450.03	299.92	299.95	149.95	149.9	-0.80866	0.050426
7.5325	448.81	450.03	299.92	299.95	149.94	149.9	-0.80794	0.051558
7.5374	448.81	450.03	299.92	299.95	149.94	149.9	-0.80693	0.052869
7.5422	448.81	450.03	299.92	299.95	149.94	149.9	-0.80574	0.05424
7.5471	448.81	450.03	299.92	299.95	149.94	149.91	-0.80425	0.055611
7.5519	448.81	450.03	299.93	299.95	149.94	149.91	-0.80323	0.056803
7.5568	448.81	450.03	299.93	299.96	149.94	149.91	-0.80258	0.057936
7.5616	448.81	450.03	299.93	299.96	149.94	149.91	-0.80246	0.058591
7.5665	448.81	450.03	299.93	299.96	149.94	149.91	-0.80258	0.059128
7.5713	448.81	450.02	299.93	299.96	149.94	149.91	-0.80281	0.059187
7.5762	448.81	450.02	299.92	299.96	149.94	149.91	-0.8027	0.059068
7.5811	448.81	450.02	299.92	299.95	149.94	149.91	-0.80192	0.058889
7.5859	448.81	450.02	299.92	299.95	149.94	149.91	-0.80049	0.058472
7.5908	448.81	450.02	299.92	299.95	149.94	149.91	-0.79858	0.057876
7.5956	448.81	450.02	299.92	299.95	149.94	149.91	-0.7965	0.057042
7.6005	448.81	450.02	299.92	299.95	149.94	149.91	-0.79447	0.055969
7.6053	448.81	450.02	299.92	299.95	149.94	149.91	-0.79262	0.054777
7.6102	448.81	450.01	299.93	299.95	149.95	149.91	-0.79107	0.053942
7.615	448.81	450.01	299.93	299.95	149.95	149.91	-0.78982	0.053406
7.6199	448.81	450.02	299.93	299.95	149.95	149.91	-0.78899	0.053346
7.6247	448.81	450.02	299.93	299.96	149.95	149.91	-0.78845	0.054002
7.6296	448.81	450.02	299.93	299.96	149.95	149.91	-0.78839	0.055015
7.6344	448.81	450.02	299.92	299.96	149.95	149.91	-0.78875	0.055909
7.6393	448.81	450.02	299.92	299.96	149.95	149.91	-0.78946	0.056565
7.6441	448.81	450.02	299.92	299.96	149.95	149.91	-0.79042	0.056863
7.649	448.81	450.02	299.92	299.96	149.95	149.91	-0.79167	0.056505
7.6539	448.81	450.02	299.92	299.96	149.95	149.91	-0.7931	0.05573
7.6587	448.81	450.02	299.92	299.96	149.95	149.91	-0.79459	0.054777
7.6636	448.81	450.02	299.92	299.96	149.95	149.91	-0.7962	0.053942
7.6684	448.81	450.02	299.92	299.96	149.95	149.91	-0.79757	0.053525
7.6733	448.81	450.02	299.92	299.96	149.95	149.91	-0.79864	0.053763
7.6781	448.81	450.02	299.92	299.95	149.95	149.91	-0.79942	0.054359
7.683	448.81	450.02	299.92	299.95	149.95	149.91	-0.79954	0.055313
7.6878	448.81	450.02	299.92	299.95	149.94	149.91	-0.79912	0.056386
7.6927	448.81	450.02	299.92	299.95	149.94	149.91	-0.79817	0.05722
7.6975	448.81	450.02	299.92	299.95	149.94	149.91	-0.79685	0.057817
7.7024	448.81	450.02	299.92	299.96	149.94	149.91	-0.79554	0.058293
7.7072	448.81	450.02	299.92	299.96	149.94	149.91	-0.79429	0.058472
7.7121	448.8	450.02	299.92	299.96	149.94	149.91	-0.79352	0.058591
7.7169	448.8	450.03	299.92	299.96	149.94	149.91	-0.79316	0.058413
7.7218	448.8	450.03	299.92	299.96	149.94	149.91	-0.7931	0.058055
7.7267	448.8	450.03	299.92	299.96	149.95	149.91	-0.7931	0.057042
7.7315	448.8	450.03	299.92	299.96	149.95	149.91	-0.79328	0.055671
7.7364	448.8	450.02	299.92	299.96	149.95	149.9	-0.7934	0.053883
7.7412	448.79	450.02	299.92	299.95	149.95	149.9	-0.79364	0.051856
7.7461	448.79	450.02	299.93	299.95	149.94	149.9	-0.7937	0.049829
7.7509	448.79	450.02	299.93	299.95	149.94	149.9	-0.7937	0.04828
7.7558	448.79	450.02	299.92	299.95	149.94	149.9	-0.79376	0.047207
7.7606	448.79	450.02	299.92	299.95	149.94	149.9	-0.7937	0.046909
7.7655	448.79	450.03	299.92	299.95	149.94	149.9	-0.79346	0.047207
7.7703	448.79	450.03	299.92	299.95	149.94	149.9	-0.79292	0.048161
7.7752	448.79	450.03	299.92	299.95	149.94	149.9	-0.79221	0.049472
7.78	448.79	450.03	299.92	299.95	149.95	149.9	-0.79155	0.050962
7.7849	448.79	450.03	299.92	299.95	149.95	149.9	-0.79083	0.052691
7.7897	448.79	450.03	299.92	299.95	149.95	149.9	-0.79018	0.054181
7.7946	448.79	450.03	299.92	299.95	149.95	149.9	-0.78952	0.055313
7.7995	448.79	450.03	299.92	299.95	149.95	149.9	-0.78893	0.056148
7.8043	448.79	450.03	299.92	299.95	149.95	149.9	-0.78833	0.056446
7.8092	448.79	450.03	299.92	299.95	149.95	149.9	-0.78773	0.056505
7.814	448.79	450.03	299.92	299.95	149.95	149.9	-0.7875	0.056267
7.8189	448.79	450.03	299.92	299.95	149.95	149.9	-0.78773	0.056088
7.8237	448.79	450.03	299.91	299.95	149.95	149.9	-0.78875	0.056088
7.8286	448.78	450.03	299.91	299.95	149.95	149.9	-0.7903	0.056326
7.8334	448.78	450.02	299.91	299.95	149.94	149.9	-0.79244	0.056982
7.8383	448.78	450.02	299.91	299.95	149.94	149.9	-0.79489	0.057876
7.8431	448.78	450.02	299.91	299.95	149.94	149.9	-0.79697	0.058889
7.848	448.78	450.02	299.91	299.95	149.94	149.9	-0.79846	0.059903
7.8528	448.78	450.02	299.91	299.95	149.94	149.9	-0.79906	0.060797
7.8577	448.78	450.02	299.91	299.95	149.94	149.9	-0.79882	0.061631
7.8626	448.78	450.03	299.92	299.95	149.95	149.9	-0.79823	0.062108
7.8674	448.78	450.03	299.92	299.96	149.95	149.9	-0.79727	0.062227
7.8723	448.78	450.03	299.92	299.96	149.95	149.9	-0.79662	0.061929
7.8771	448.78	450.03	299.92	299.96	149.95	149.9	-0.79668	0.061333
7.882	448.78	450.03	299.92	299.96	149.95	149.9	-0.79757	0.060558
7.8868	448.78	450.03	299.92	299.96	149.95	149.9	-0.79906	0.059724
7.8917	448.78	450.03	299.92	299.96	149.95	149.9	-0.80085	0.059068
7.8965	448.78	450.03	299.92	299.96	149.95	149.9	-0.80276	0.058472
7.9014	448.78	450.03	299.92	299.96	149.95	149.9	-0.80442	0.058055
7.9062	448.78	450.03	299.92	299.95	149.95	149.9	-0.80574	0.057459
7.9111	448.78	450.03	299.92	299.95	149.95	149.9	-0.80687	0.056624
7.9159	448.77	450.03	299.92	299.95	149.95	149.9	-0.80806	0.055611
7.9208	448.77	450.03	299.92	299.95	149.95	149.9	-0.80961	0.054777
7.9256	448.77	450.03	299.92	299.95	149.95	149.9	-0.81152	0.05424
7.9305	448.77	450.02	299.92	299.95	149.95	149.9	-0.81336	0.05424
7.9354	448.77	450.02	299.92	299.95	149.95	149.9	-0.81468	0.054836
7.9402	448.77	450.02	299.92	299.95	149.95	149.9	-0.81497	0.056028
7.9451	448.77	450.02	299.92	299.95	149.95	149.9	-0.8142	0.05728
7.9499	448.77	450.02	299.92	299.95	149.95	149.9	-0.81271	0.058413
7.9548	448.77	450.02	299.92	299.95	149.95	149.9	-0.81116	0.059247
7.9596	448.77	450.02	299.92	299.95	149.95	149.9	-0.81015	0.059783
7.9645	448.77	450.02	299.92	299.95	149.95	149.91	-0.81033	0.060201
7.9693	448.77	450.03	299.92	299.95	149.95	149.91	-0.81187	0.06038
7.9742	448.77	450.03	299.92	299.95	149.95	149.91	-0.81456	0.060499
7.979	448.76	450.03	299.92	299.95	149.95	149.91	-0.81766	0.060201
7.9839	448.76	450.03	299.92	299.95	149.95	149.91	-0.82076	0.059724
7.9887	448.76	450.03	299.92	299.95	149.95	149.91	-0.82332	0.059068
7.9936	448.76	450.03	299.92	299.95	149.95	149.91	-0.82493	0.058472
7.9984	448.76	450.03	299.92	299.95	149.95	149.91	-0.82564	0.058174
8.0033	448.76	450.02	299.92	299.95	149.95	149.91	-0.82552	0.058293
8.0082	448.76	450.02	299.92	299.95	149.95	149.91	-0.82475	0.05877
8.013	448.76	450.02	299.92	299.95	149.94	149.91	-0.82374	0.059247
8.0179	448.76	450.02	299.92	299.95	149.94	149.91	-0.82266	0.059366
8.0227	448.76	450.02	299.92	299.95	149.94	149.91	-0.82177	0.058949
8.0276	448.76	450.03	299.92	299.95	149.94	149.9	-0.82117	0.058115
8.0324	448.76	450.03	299.92	299.95	149.94	149.9	-0.82105	0.057042
8.0373	448.76	450.03	299.92	299.95	149.94	149.9	-0.82153	0.056148
8.0421	448.76	450.03	299.92	299.95	149.94	149.9	-0.82231	0.055671
8.047	448.76	450.03	299.92	299.95	149.94	149.9	-0.82338	0.055909
8.0518	448.76	450.03	299.92	299.96	149.94	149.9	-0.82451	0.056446
8.0567	448.75	450.03	299.92	299.96	149.94	149.91	-0.82576	0.05722
8.0615	448.75	450.03	299.92	299.96	149.94	149.91	-0.82684	0.057876
8.0664	448.75	450.03	299.92	299.96	149.94	149.91	-0.82767	0.057876
8.0712	448.75	450.03	299.92	299.96	149.94	149.91	-0.82815	0.057459
8.0761	448.75	450.03	299.92	299.96	149.95	149.91	-0.82821	0.056565
8.081	448.75	450.03	299.93	299.96	149.95	149.91	-0.82791	0.055492
8.0858	448.75	450.03	299.93	299.96	149.95	149.91	-0.82749	0.054359
8.0907	448.75	450.03	299.93	299.96	149.95	149.91	-0.82731	0.053346
8.0955	448.75	450.03	299.92	299.96	149.95	149.91	-0.82755	0.052452
8.1004	448.75	450.03	299.92	299.96	149.95	149.91	-0.82833	0.051975
8.1052	448.75	450.03	299.92	299.96	149.95	149.91	-0.8297	0.051618
8.1101	448.75	450.03	299.92	299.96	149.95	149.91	-0.83143	0.051379
8.1149	448.75	450.03	299.92	299.96	149.95	149.91	-0.83303	0.051439
8.1198	448.74	450.03	299.92	299.96	149.95	149.91	-0.83429	0.051796
8.1246	448.74	450.03	299.92	299.95	149.95	149.91	-0.835	0.052571
8.1295	448.74	450.02	299.92	299.95	149.95	149.91	-0.83536	0.053763
8.1343	448.74	450.02	299.92	299.96	149.95	149.91	-0.83548	0.055134
8.1392	448.74	450.02	299.92	299.96	149.95	149.91	-0.83566	0.056803
8.144	448.74	450.03	299.92	299.96	149.94	149.91	-0.83625	0.058591
8.1489	448.73	450.03	299.91	299.96	149.94	149.91	-0.83745	0.060081
8.1538	448.73	450.03	299.91	299.96	149.94	149.91	-0.83905	0.061274
8.1586	448.73	450.03	299.91	299.96	149.94	149.91	-0.84078	0.062287
8.1635	448.73	450.03	299.91	299.96	149.94	149.91	-0.84239	0.063002
8.1683	448.73	450.03	299.91	299.96	149.95	149.91	-0.84358	0.063121
8.1732	448.73	450.03	299.91	299.96	149.95	149.91	-0.84406	0.062644
8.178	448.73	450.03	299.91	299.96	149.95	149.91	-0.8437	0.061691
8.1829	448.73	450.03	299.92	299.96	149.95	149.91	-0.84269	0.060618
8.1877	448.73	450.03	299.92	299.95	149.95	149.91	-0.84108	0.059485
8.1926	448.73	450.03	299.92	299.95	149.95	149.91	-0.83941	0.058889
8.1974	448.73	450.03	299.92	299.95	149.95	149.91	-0.83804	0.059187
8.2023	448.73	450.02	299.92	299.95	149.95	149.91	-0.83739	0.060499
8.2071	448.72	450.02	299.92	299.96	149.95	149.91	-0.83768	0.062168
8.212	448.72	450.02	299.92	299.96	149.95	149.91	-0.83882	0.063777
8.2169	448.72	450.02	299.92	299.96	149.95	149.91	-0.84037	0.06485
8.2217	448.72	450.02	299.92	299.96	149.95	149.91	-0.84174	0.06485
8.2266	448.72	450.03	299.92	299.96	149.95	149.91	-0.84251	0.063956
8.2314	448.72	450.03	299.92	299.96	149.95	149.91	-0.84239	0.062525
8.2363	448.73	450.03	299.92	299.96	149.95	149.91	-0.84156	0.061095
8.2411	448.73	450.03	299.92	299.96	149.95	149.91	-0.84049	0.06026
8.246	448.72	450.03	299.92	299.96	149.95	149.91	-0.83965	0.060141
8.2508	448.72	450.03	299.92	299.96	149.95	149.91	-0.83953	0.060678
8.2557	448.72	450.03	299.92	299.96	149.95	149.91	-0.84037	0.06175
8.2605	448.72	450.03	299.92	299.96	149.95	149.91	-0.84221	0.063121
8.2654	448.72	450.03	299.92	299.96	149.95	149.91	-0.8446	0.064075
8.2702	448.72	450.03	299.92	299.96	149.95	149.91	-0.8471	0.064969
8.2751	448.72	450.03	299.92	299.96	149.95	149.91	-0.84919	0.065386
8.2799	448.71	450.03	299.92	299.95	149.95	149.91	-0.85074	0.065386
8.2848	448.71	450.03	299.92	299.95	149.95	149.91	-0.85157	0.065088
8.2897	448.71	450.02	299.92	299.95	149.95	149.91	-0.85193	0.06479
8.2945	448.72	450.02	299.92	299.95	149.95	149.91	-0.85193	0.064313
8.2994	448.72	450.02	299.92	299.96	149.95	149.91	-0.85163	0.064015
8.3042	448.72	450.02	299.92	299.96	149.95	149.91	-0.85098	0.063896
8.3091	448.72	450.02	299.92	299.96	149.95	149.91	-0.85002	0.063777
8.3139	448.72	450.02	299.92	299.96	149.95	149.91	-0.84877	0.063598
8.3188	448.72	450.03	299.92	299.96	149.95	149.91	-0.84746	0.0633
8.3236	448.71	450.03	299.92	299.96	149.95	149.91	-0.84633	0.062585
8.3285	448.71	450.03	299.92	299.96	149.95	149.91	-0.84573	0.061572
8.3333	448.71	450.03	299.92	299.96	149.95	149.91	-0.84561	0.06026
8.3382	448.71	450.03	299.92	299.96	149.95	149.91	-0.84621	0.058591
8.343	448.71	450.03	299.91	299.96	149.95	149.91	-0.84716	0.056922
8.3479	448.71	450.03	299.91	299.96	149.95	149.91	-0.84841	0.055194
8.3527	448.71	450.03	299.91	299.96	149.94	149.91	-0.8496	0.053823
8.3576	448.71	450.03	299.91	299.96	149.94	149.91	-0.85068	0.052989
8.3625	448.71	450.03	299.91	299.96	149.94	149.91	-0.85163	0.052989
8.3673	448.71	450.03	299.92	299.96	149.94	149.9	-0.8527	0.053585
8.3722	448.71	450.03	299.92	299.96	149.94	149.9	-0.85378	0.054538
8.377	448.71	450.03	299.92	299.96	149.94	149.9	-0.85473	0.055432
8.3819	448.71	450.03	299.92	299.96	149.94	149.9	-0.85521	0.056267
8.3867	448.71	450.03	299.92	299.96	149.94	149.91	-0.85515	0.056684
8.3916	448.71	450.03	299.92	299.96	149.94	149.91	-0.85455	0.056624
8.3964	448.71	450.03	299.92	299.96	149.94	149.91	-0.85348	0.056326
8.4013	448.71	450.03	299.92	299.96	149.94	149.91	-0.85247	0.056088
8.4061	448.71	450.03	299.92	299.96	149.94	149.91	-0.85181	0.056326
8.411	448.71	450.03	299.92	299.96	149.94	149.91	-0.85121	0.056803
8.4158	448.71	450.02	299.92	299.96	149.94	149.91	-0.8508	0.057638
8.4207	448.71	450.03	299.92	299.95	149.94	149.91	-0.85026	0.058651
8.4255	448.71	450.03	299.92	299.95	149.94	149.91	-0.84943	0.059426
8.4304	448.71	450.03	299.92	299.95	149.95	149.91	-0.84835	0.059903
8.4353	448.71	450.03	299.92	299.95	149.95	149.91	-0.84722	0.060081
8.4401	448.71	450.03	299.92	299.95	149.95	149.91	-0.84639	0.060022
8.445	448.71	450.03	299.92	299.95	149.95	149.91	-0.84621	0.060022
8.4498	448.71	450.03	299.92	299.96	149.95	149.91	-0.84686	0.059903
8.4547	448.7	450.03	299.91	299.96	149.95	149.91	-0.84811	0.059903
8.4595	448.7	450.03	299.91	299.96	149.95	149.91	-0.8499	0.059724
8.4644	448.7	450.03	299.91	299.96	149.95	149.91	-0.85187	0.059605
8.4692	448.7	450.03	299.92	299.96	149.94	149.91	-0.85372	0.059307
8.4741	448.7	450.03	299.92	299.96	149.94	149.91	-0.85491	0.05883
8.4789	448.7	450.03	299.92	299.96	149.94	149.91	-0.85557	0.057936
8.4838	448.7	450.03	299.92	299.96	149.94	149.91	-0.85574	0.057042
8.4886	448.7	450.03	299.92	299.96	149.94	149.91	-0.85521	0.056148
8.4935	448.7	450.03	299.92	299.96	149.94	149.91	-0.85455	0.055254
8.4984	448.71	450.03	299.92	299.96	149.94	149.91	-0.85378	0.054479
8.5032	448.71	450.03	299.92	299.96	149.94	149.91	-0.853	0.053763
8.5081	448.71	450.03	299.92	299.96	149.95	149.91	-0.85247	0.053406
8.5129	448.71	450.03	299.92	299.96	149.95	149.91	-0.85193	0.053465
8.5178	448.71	450.03	299.92	299.96	149.95	149.91	-0.85151	0.054061
8.5226	448.71	450.03	299.92	299.96	149.95	149.91	-0.85098	0.055134
8.5275	448.7	450.03	299.91	299.96	149.95	149.91	-0.85026	0.056446
8.5323	448.7	450.03	299.91	299.96	149.95	149.91	-0.84937	0.057936
8.5372	448.7	450.03	299.91	299.96	149.95	149.91	-0.84841	0.059009
8.542	448.7	450.03	299.91	299.96	149.94	149.91	-0.84752	0.059724
8.5469	448.69	450.03	299.91	299.96	149.94	149.91	-0.84692	0.060201
8.5517	448.69	450.03	299.91	299.96	149.94	149.91	-0.84668	0.060618
8.5566	448.69	450.03	299.91	299.96	149.94	149.91	-0.8468	0.061333
8.5614	448.69	450.03	299.91	299.95	149.95	149.91	-0.8471	0.062108
8.5663	448.69	450.03	299.91	299.95	149.95	149.91	-0.84758	0.062823
8.5712	448.69	450.03	299.92	299.95	149.95	149.91	-0.84805	0.06336
8.576	448.69	450.03	299.92	299.95	149.95	149.91	-0.84859	0.063062
8.5809	448.69	450.03	299.92	299.95	149.95	149.91	-0.84919	0.06175
8.5857	448.69	450.03	299.92	299.95	149.95	149.91	-0.85002	0.059724
8.5906	448.69	450.03	299.92	299.95	149.95	149.91	-0.85104	0.057638
8.5954	448.69	450.03	299.92	299.96	149.95	149.91	-0.85229	0.05573
8.6003	448.69	450.03	299.91	299.96	149.95	149.91	-0.85348	0.054598
8.6051	448.69	450.03	299.91	299.96	149.95	149.91	-0.85455	0.05424
8.61	448.7	450.03	299.91	299.96	149.95	149.91	-0.85539	0.0543
8.6148	448.7	450.03	299.91	299.96	149.95	149.91	-0.85568	0.054836
8.6197	448.69	450.03	299.91	299.96	149.94	149.91	-0.85551	0.055432
8.6245	448.69	450.03	299.91	299.96	149.94	149.91	-0.85497	0.056088
8.6294	448.69	450.03	299.91	299.96	149.94	149.91	-0.85402	0.056624
8.6342	448.69	450.03	299.92	299.96	149.95	149.91	-0.853	0.05728
8.6391	448.69	450.03	299.92	299.96	149.95	149.9	-0.85199	0.057936
8.644	448.69	450.03	299.92	299.96	149.95	149.9	-0.85115	0.058353
8.6488	448.68	450.03	299.92	299.96	149.95	149.9	-0.85062	0.058353
8.6537	448.68	450.04	299.92	299.96	149.95	149.9	-0.85068	0.057817
8.6585	448.68	450.04	299.92	299.96	149.95	149.9	-0.85121	0.056863
8.6634	448.68	450.03	299.92	299.96	149.95	149.9	-0.85217	0.05573
8.6682	448.68	450.03	299.92	299.96	149.95	149.9	-0.85348	0.054657
8.6731	448.68	450.03	299.92	299.96	149.95	149.9	-0.85479	0.053942
8.6779	448.68	450.03	299.92	299.96	149.95	149.9	-0.85562	0.053763
8.6828	448.68	450.03	299.92	299.96	149.95	149.9	-0.85592	0.054002
8.6876	448.68	450.03	299.92	299.96	149.95	149.9	-0.85533	0.054419
8.6925	448.68	450.03	299.92	299.96	149.95	149.9	-0.85396	0.054598
8.6973	448.68	450.03	299.92	299.96	149.95	149.9	-0.85211	0.054479
8.7022	448.68	450.03	299.92	299.96	149.95	149.9	-0.85008	0.054061
8.707	448.68	450.03	299.92	299.96	149.95	149.9	-0.84823	0.053525
8.7119	448.68	450.03	299.92	299.95	149.94	149.9	-0.84692	0.053108
8.7168	448.68	450.03	299.92	299.95	149.94	149.9	-0.84621	0.053048
8.7216	448.68	450.03	299.91	299.95	149.94	149.9	-0.84615	0.053525
8.7265	448.68	450.03	299.91	299.95	149.94	149.9	-0.84662	0.054359
8.7313	448.68	450.03	299.91	299.96	149.95	149.9	-0.8474	0.055373
8.7362	448.68	450.03	299.91	299.96	149.95	149.9	-0.84835	0.056326
8.741	448.68	450.03	299.91	299.96	149.95	149.9	-0.84943	0.056982
8.7459	448.68	450.03	299.92	299.96	149.95	149.9	-0.85014	0.057578
8.7507	448.68	450.03	299.92	299.96	149.95	149.9	-0.85062	0.058174
8.7556	448.68	450.03	299.92	299.96	149.95	149.9	-0.85062	0.058949
8.7604	448.68	450.03	299.92	299.96	149.95	149.9	-0.85026	0.060201
8.7653	448.68	450.03	299.92	299.97	149.95	149.9	-0.84955	0.061691
8.7701	448.68	450.04	299.92	299.97	149.95	149.9	-0.84889	0.062943
8.775	448.68	450.04	299.92	299.97	149.95	149.9	-0.84853	0.063539
8.7798	448.68	450.04	299.92	299.97	149.95	149.9	-0.84865	0.063181
8.7847	448.68	450.04	299.92	299.97	149.95	149.9	-0.84919	0.06187
8.7896	448.68	450.04	299.92	299.97	149.95	149.91	-0.85008	0.059962
8.7944	448.68	450.04	299.92	299.97	149.95	149.91	-0.85098	0.058115
8.7993	448.68	450.04	299.92	299.97	149.95	149.91	-0.85163	0.056863
8.8041	448.68	450.04	299.92	299.97	149.95	149.91	-0.85181	0.056565
8.809	448.68	450.04	299.92	299.97	149.95	149.91	-0.85145	0.057101
8.8138	448.68	450.04	299.92	299.97	149.95	149.91	-0.85062	0.058174
8.8187	448.68	450.04	299.92	299.97	149.96	149.9	-0.84955	0.059068
8.8235	448.68	450.04	299.92	299.97	149.96	149.9	-0.84823	0.059545
8.8284	448.68	450.03	299.92	299.96	149.96	149.9	-0.84686	0.059485
8.8332	448.67	450.03	299.92	299.96	149.96	149.9	-0.84573	0.058889
8.8381	448.67	450.03	299.92	299.96	149.96	149.9	-0.84513	0.058174
8.8429	448.67	450.03	299.92	299.96	149.96	149.9	-0.84484	0.057757
8.8478	448.67	450.03	299.92	299.96	149.96	149.91	-0.84513	0.057399
8.8526	448.67	450.03	299.92	299.95	149.95	149.91	-0.84603	0.057459
8.8575	448.67	450.03	299.92	299.95	149.95	149.91	-0.84746	0.057459
8.8624	448.67	450.03	299.92	299.95	149.95	149.91	-0.84907	0.05734
8.8672	448.67	450.03	299.92	299.95	149.95	149.9	-0.85062	0.056982
8.8721	448.67	450.03	299.92	299.95	149.95	149.9	-0.85199	0.056803
8.8769	448.67	450.03	299.92	299.95	149.95	149.9	-0.85282	0.056684
8.8818	448.67	450.03	299.92	299.95	149.95	149.9	-0.85318	0.057042
8.8866	448.67	450.03	299.92	299.95	149.95	149.9	-0.85294	0.057757
8.8915	448.67	450.03	299.92	299.95	149.95	149.9	-0.85229	0.058711
8.8963	448.67	450.03	299.92	299.95	149.95	149.9	-0.85145	0.059605
8.9012	448.67	450.03	299.92	299.95	149.95	149.9	-0.85044	0.060201
8.906	448.68	450.03	299.92	299.95	149.95	149.9	-0.84972	0.06038
8.9109	448.68	450.03	299.92	299.96	149.95	149.9	-0.84925	0.060141
8.9157	448.67	450.04	299.92	299.96	149.95	149.9	-0.84871	0.059664
8.9206	448.67	450.04	299.92	299.96	149.95	149.9	-0.84853	0.059128
8.9255	448.67	450.04	299.92	299.96	149.95	149.9	-0.84835	0.05877
8.9303	448.67	450.04	299.92	299.96	149.95	149.9	-0.84835	0.058532
8.9352	448.67	450.04	299.92	299.96	149.95	149.9	-0.84865	0.058472
8.94	448.67	450.04	299.92	299.96	149.95	149.9	-0.84925	0.058353
8.9449	448.67	450.04	299.92	299.96	149.95	149.9	-0.85032	0.058234
8.9497	448.67	450.04	299.92	299.96	149.95	149.9	-0.85151	0.058293
8.9546	448.67	450.04	299.92	299.96	149.94	149.9	-0.85264	0.058353
8.9594	448.67	450.04	299.92	299.96	149.94	149.9	-0.8536	0.058532
8.9643	448.67	450.04	299.92	299.96	149.94	149.9	-0.85413	0.05883
8.9691	448.67	450.04	299.92	299.96	149.94	149.9	-0.85425	0.059187
8.974	448.67	450.04	299.92	299.96	149.94	149.9	-0.85419	0.059545
8.9788	448.67	450.04	299.92	299.96	149.94	149.9	-0.85372	0.059783
8.9837	448.68	450.04	299.92	299.96	149.95	149.9	-0.8533	0.059962
8.9885	448.68	450.03	299.92	299.96	149.95	149.9	-0.85282	0.059783
8.9934	448.68	450.03	299.92	299.96	149.95	149.9	-0.85211	0.059485
8.9983	448.68	450.03	299.92	299.96	149.95	149.9	-0.85098	0.059009
9.0031	448.68	450.03	299.92	299.96	149.95	149.9	-0.84966	0.058293
9.008	448.69	450.03	299.92	299.96	149.95	149.91	-0.84823	0.057399
9.0128	448.69	450.03	299.92	299.96	149.94	149.9	-0.84704	0.056565
9.0177	448.69	450.04	299.92	299.95	149.94	149.9	-0.84633	0.05579
9.0225	448.69	450.04	299.92	299.95	149.94	149.9	-0.84633	0.055254
9.0274	448.69	450.04	299.91	299.95	149.94	149.9	-0.84704	0.054955
9.0322	448.68	450.04	299.91	299.96	149.94	149.9	-0.84817	0.055015
9.0371	448.68	450.04	299.91	299.96	149.94	149.9	-0.84943	0.055432
9.0419	448.68	450.04	299.91	299.96	149.94	149.9	-0.85062	0.056207
9.0468	448.68	450.04	299.91	299.96	149.94	149.9	-0.85199	0.057161
9.0516	448.68	450.04	299.91	299.96	149.94	149.9	-0.85348	0.058234
9.0565	448.68	450.04	299.91	299.96	149.95	149.9	-0.85497	0.059366
9.0613	448.69	450.05	299.91	299.96	149.95	149.9	-0.85676	0.060618
9.0662	448.69	450.05	299.92	299.95	149.95	149.9	-0.85872	0.061631
9.0711	448.69	450.05	299.92	299.95	149.95	149.9	-0.86033	0.062466
9.0759	448.7	450.05	299.92	299.95	149.95	149.9	-0.86135	0.063002
9.0808	448.7	450.05	299.92	299.95	149.95	149.9	-0.86159	0.062943
9.0856	448.7	450.05	299.92	299.96	149.95	149.9	-0.86111	0.062406
9.0905	448.7	450.04	299.92	299.96	149.95	149.9	-0.85992	0.061333
9.0953	448.7	450.04	299.92	299.95	149.95	149.89	-0.85813	0.059903
9.1002	448.7	450.04	299.92	299.95	149.95	149.89	-0.85604	0.058234
9.105	448.7	450.04	299.92	299.95	149.95	149.89	-0.85384	0.056744
9.1099	448.7	450.04	299.92	299.95	149.95	149.89	-0.85181	0.055552
9.1147	448.7	450.04	299.92	299.95	149.95	149.9	-0.85008	0.054717
9.1196	448.7	450.04	299.92	299.95	149.95	149.9	-0.84877	0.054359
9.1244	448.71	450.04	299.92	299.95	149.95	149.9	-0.84788	0.05424
9.1293	448.71	450.04	299.92	299.95	149.95	149.9	-0.84752	0.05424
9.1341	448.71	450.04	299.91	299.95	149.95	149.9	-0.84764	0.054181
9.139	448.71	450.04	299.91	299.95	149.95	149.9	-0.84817	0.0543
9.1439	448.71	450.04	299.91	299.95	149.95	149.9	-0.84901	0.054657
9.1487	448.72	450.04	299.91	299.95	149.95	149.9	-0.85008	0.055313
9.1536	448.72	450.05	299.91	299.95	149.95	149.9	-0.85109	0.056386
9.1584	448.72	450.05	299.91	299.95	149.95	149.9	-0.85199	0.057936
9.1633	448.72	450.04	299.91	299.95	149.95	149.9	-0.85282	0.059843
9.1681	448.72	450.04	299.91	299.95	149.94	149.9	-0.8536	0.062108
9.173	448.72	450.04	299.91	299.95	149.94	149.9	-0.85443	0.064433
9.1778	448.73	450.04	299.91	299.95	149.94	149.9	-0.85533	0.06634
9.1827	448.73	450.04	299.91	299.95	149.94	149.9	-0.85634	0.067592
9.1875	448.73	450.04	299.91	299.95	149.94	149.9	-0.85735	0.06777
9.1924	448.73	450.04	299.91	299.95	149.95	149.9	-0.85825	0.066876
9.1972	448.74	450.04	299.91	299.95	149.95	149.9	-0.85908	0.06479
9.2021	448.74	450.04	299.91	299.95	149.95	149.9	-0.85962	0.062048
9.207	448.74	450.04	299.91	299.96	149.95	149.9	-0.86027	0.059128
9.2118	448.75	450.04	299.91	299.96	149.95	149.9	-0.86093	0.056744
9.2167	448.75	450.04	299.91	299.96	149.95	149.9	-0.86159	0.055134
9.2215	448.75	450.04	299.91	299.96	149.95	149.89	-0.86242	0.054538
9.2264	448.76	450.04	299.91	299.96	149.95	149.89	-0.86319	0.054598
9.2312	448.76	450.04	299.91	299.96	149.95	149.89	-0.86379	0.055254
9.2361	448.76	450.04	299.91	299.96	149.95	149.89	-0.86415	0.055552
9.2409	448.76	450.04	299.91	299.96	149.95	149.89	-0.86415	0.055432
9.2458	448.76	450.04	299.91	299.96	149.95	149.89	-0.86385	0.054777
9.2506	448.76	450.03	299.91	299.95	149.95	149.89	-0.86331	0.053763
9.2555	448.76	450.03	299.91	299.96	149.95	149.89	-0.86248	0.052631
9.2603	448.77	450.03	299.91	299.96	149.95	149.9	-0.86147	0.051737
9.2652	448.77	450.03	299.91	299.96	149.95	149.9	-0.8601	0.0512
9.27	448.77	450.03	299.92	299.96	149.95	149.9	-0.85849	0.0512
9.2749	448.77	450.03	299.92	299.96	149.95	149.9	-0.857	0.051677
9.2798	448.78	450.03	299.92	299.96	149.95	149.9	-0.8558	0.052571
9.2846	448.78	450.03	299.91	299.96	149.95	149.9	-0.85503	0.053585
9.2895	448.78	450.03	299.91	299.96	149.95	149.89	-0.85491	0.054598
9.2943	448.79	450.03	299.91	299.96	149.95	149.89	-0.85545	0.055254
9.2992	448.79	450.03	299.91	299.96	149.95	149.89	-0.85652	0.05573
9.304	448.8	450.03	299.91	299.96	149.95	149.89	-0.85771	0.055909
9.3089	448.8	450.03	299.91	299.96	149.95	149.89	-0.85866	0.055909
9.3137	448.81	450.03	299.91	299.96	149.95	149.89	-0.8592	0.05585
9.3186	448.81	450.03	299.91	299.95	149.95	149.89	-0.85914	0.055969
9.3234	448.82	450.03	299.91	299.95	149.95	149.89	-0.85855	0.056148
9.3283	448.82	450.03	299.91	299.95	149.95	149.89	-0.85777	0.055969
9.3331	448.82	450.03	299.91	299.95	149.95	149.89	-0.85706	0.05579
9.338	448.82	450.04	299.91	299.95	149.95	149.88	-0.8567	0.055611
9.3428	448.82	450.04	299.91	299.95	149.94	149.89	-0.85676	0.055552
9.3477	448.83	450.04	299.91	299.95	149.95	149.89	-0.85735	0.05573
9.3526	448.83	450.04	299.91	299.96	149.95	149.89	-0.85825	0.055909
9.3574	448.84	450.04	299.91	299.96	149.95	149.89	-0.85908	0.056028
9.3623	448.84	450.04	299.91	299.96	149.95	149.89	-0.85974	0.05579
9.3671	448.85	450.04	299.91	299.96	149.95	149.89	-0.8601	0.055134
9.372	448.86	450.04	299.91	299.96	149.95	149.89	-0.8598	0.054181
9.3768	448.86	450.04	299.91	299.95	149.95	149.89	-0.8589	0.053287
9.3817	448.87	450.04	299.91	299.95	149.95	149.89	-0.85759	0.052691
9.3865	448.87	450.04	299.91	299.95	149.95	149.89	-0.85586	0.052631
9.3914	448.87	450.04	299.91	299.95	149.95	149.89	-0.85419	0.053287
9.3962	448.88	450.04	299.91	299.95	149.95	149.89	-0.85276	0.054359
9.4011	448.88	450.04	299.91	299.95	149.95	149.89	-0.85187	0.05573
9.4059	448.88	450.04	299.91	299.95	149.95	149.89	-0.85169	0.056922
9.4108	448.89	450.04	299.91	299.95	149.95	149.89	-0.85229	0.057876
9.4156	448.89	450.04	299.91	299.95	149.95	149.89	-0.85366	0.058532
9.4205	448.9	450.03	299.91	299.95	149.95	149.89	-0.85539	0.059009
9.4254	448.9	450.03	299.91	299.95	149.95	149.89	-0.85723	0.059307
9.4302	448.91	450.03	299.91	299.95	149.95	149.89	-0.8589	0.059485
9.4351	448.91	450.03	299.91	299.95	149.95	149.89	-0.8601	0.059426
9.4399	448.91	450.03	299.91	299.95	149.95	149.89	-0.86057	0.059247
9.4448	448.92	450.03	299.91	299.95	149.95	149.89	-0.86033	0.059068
9.4496	448.92	450.03	299.92	299.95	149.95	149.9	-0.85944	0.058949
9.4545	448.92	450.03	299.92	299.95	149.95	149.9	-0.85825	0.058889
9.4593	448.92	450.03	299.91	299.95	149.95	149.9	-0.85723	0.059068
9.4642	448.92	450.03	299.91	299.95	149.95	149.9	-0.8564	0.059545
9.469	448.93	450.03	299.91	299.95	149.95	149.9	-0.85616	0.060081
9.4739	448.93	450.03	299.91	299.95	149.95	149.89	-0.85616	0.060678
9.4787	448.93	450.03	299.91	299.94	149.95	149.89	-0.85658	0.061154
9.4836	448.93	450.03	299.91	299.94	149.95	149.89	-0.85706	0.061274
9.4884	448.93	450.03	299.91	299.94	149.95	149.89	-0.85753	0.060916
9.4933	448.93	450.03	299.91	299.94	149.95	149.89	-0.85783	0.06032
9.4982	448.94	450.03	299.91	299.95	149.95	149.89	-0.85801	0.059247
9.503	448.94	450.03	299.91	299.95	149.95	149.89	-0.85777	0.058234
9.5079	448.94	450.03	299.91	299.95	149.95	149.89	-0.85753	0.05722
9.5127	448.94	450.03	299.91	299.95	149.95	149.89	-0.85706	0.056267
9.5176	448.94	450.03	299.91	299.95	149.95	149.89	-0.85664	0.055552
9.5224	448.95	450.03	299.91	299.95	149.95	149.89	-0.85628	0.054836
9.5273	448.95	450.03	299.91	299.95	149.95	149.89	-0.8561	0.054121
9.5321	448.95	450.03	299.91	299.95	149.95	149.89	-0.8561	0.053227
9.537	448.95	450.03	299.91	299.95	149.94	149.89	-0.85634	0.052571
9.5418	448.96	450.03	299.91	299.95	149.94	149.89	-0.8567	0.051975
9.5467	448.96	450.03	299.91	299.95	149.94	149.89	-0.85711	0.051737
9.5515	448.96	450.03	299.91	299.95	149.94	149.89	-0.85747	0.051856
9.5564	448.97	450.03	299.91	299.95	149.94	149.89	-0.85795	0.052154
9.5613	448.97	450.03	299.91	299.95	149.94	149.89	-0.85843	0.052691
9.5661	448.97	450.03	299.9	299.95	149.94	149.89	-0.85926	0.053108
9.571	448.97	450.03	299.9	299.95	149.94	149.89	-0.86039	0.053644
9.5758	448.97	450.03	299.9	299.95	149.94	149.89	-0.8617	0.053942
9.5807	448.97	450.03	299.9	299.95	149.94	149.89	-0.86302	0.0543
9.5855	448.97	450.03	299.9	299.95	149.94	149.89	-0.86403	0.054598
9.5904	448.97	450.03	299.9	299.95	149.94	149.89	-0.86451	0.054777
9.5952	448.97	450.03	299.91	299.95	149.94	149.89	-0.86451	0.054896
9.6001	448.97	450.03	299.91	299.95	149.95	149.89	-0.86379	0.054657
9.6049	448.97	450.03	299.91	299.95	149.95	149.89	-0.8629	0.05424
9.6098	448.97	450.03	299.91	299.95	149.95	149.89	-0.86182	0.053704
9.6146	448.97	450.03	299.91	299.95	149.95	149.89	-0.86087	0.053048
9.6195	448.97	450.03	299.91	299.95	149.95	149.89	-0.86021	0.05275
9.6243	448.97	450.03	299.92	299.95	149.95	149.9	-0.85986	0.05281
9.6292	448.96	450.03	299.92	299.95	149.95	149.9	-0.85986	0.053525
9.6341	448.96	450.03	299.92	299.95	149.94	149.9	-0.85998	0.054538
9.6389	448.95	450.03	299.92	299.95	149.94	149.9	-0.86021	0.055611
9.6438	448.95	450.03	299.92	299.95	149.94	149.9	-0.86057	0.056505
9.6486	448.95	450.03	299.92	299.95	149.94	149.9	-0.86099	0.056863
9.6535	448.95	450.03	299.92	299.95	149.94	149.9	-0.86111	0.056565
9.6583	448.95	450.03	299.92	299.95	149.94	149.9	-0.86099	0.055909
9.6632	448.95	450.03	299.92	299.95	149.94	149.9	-0.86057	0.055194
9.668	448.95	450.03	299.92	299.95	149.94	149.9	-0.85992	0.054777
9.6729	448.94	450.03	299.92	299.96	149.94	149.9	-0.85932	0.054836
9.6777	448.94	450.03	299.92	299.96	149.94	149.9	-0.8589	0.055313
9.6826	448.94	450.03	299.93	299.96	149.94	149.9	-0.85902	0.056148
9.6874	448.94	450.03	299.93	299.96	149.94	149.9	-0.85974	0.056863
9.6923	448.93	450.03	299.93	299.96	149.94	149.9	-0.86099	0.05728
9.6971	448.93	450.03	299.93	299.96	149.94	149.9	-0.86236	0.05722
[truncated: 3,771 more rows]

## Sheet: Fig4e
File	State	Exposure	Uptake	UptakeSD	Center	CenterSD		time (min)	WT-R1	WT-R2	Stable-R1	Stable-R2				File	State	Exposure	Uptake	UptakeSD	Center	CenterSD		time (min)	WT-R1	WT-R2	Stable-R1	Stable-R2
20190222_CE10_WT_3mgmL_Pepsin_Guan_10s_A	TCE CE10 WT Alone	0.166	1.0047	0.0242	654.645	0		0.166	1.0047	1.0155	0.4823	0.4824				20190222_CE10_WT_3mgmL_Pepsin_Guan_10s_A	TCE CE10 WT Alone	0.166	5.1918	0.8354	1416.76	0		0	0	0	0	0
20190222_CE10_WT_3mgmL_Pepsin_Guan_10s_B	TCE CE10 WT Alone	0.166	1.0155	0.0242	654.656	0		0.5	1.0633	1.0065	0.5559	0.5375				20190222_CE10_WT_3mgmL_Pepsin_Guan_10s_B	TCE CE10 WT Alone	0.166	5.2356	0.7782	1416.8	0		0.166	5.1918	5.2356	5.3029	5.3992
20190222_CE10_WT_3mgmL_Pepsin_Guan_30s_A	TCE CE10 WT Alone	0.5	1.0633	0.0242	654.703	0		2	1.1321	1.1926	0.8414	0.8138				20190222_CE10_WT_3mgmL_Pepsin_Guan_30s_A	TCE CE10 WT Alone	0.5	5.1225	0.8266	1416.69	0		0.5	5.1225	5.3326	5.4164	5.3399
20190222_CE10_WT_3mgmL_Pepsin_Guan_30s_B	TCE CE10 WT Alone	0.5	1.0065	0.0242	654.647	0		10	1.2039	1.1776	1.0802	1.0526				20190222_CE10_WT_3mgmL_Pepsin_Guan_30s_B	TCE CE10 WT Alone	0.5	5.3326	0.7981	1416.9	0		2	5.1391	5.2887	5.3394	5.2822
20190222_CE10_WT_3mgmL_Pepsin_Guan_2m_A	TCE CE10 WT Alone	2	1.1321	0.0242	654.772	0		60	1.1983	1.1892	1.2985	1.232				20190222_CE10_WT_3mgmL_Pepsin_Guan_2m_A	TCE CE10 WT Alone	2	5.1391	0.7493	1416.7	0		10	5.138	5.1458	5.3341	5.2781
20190222_CE10_WT_3mgmL_Pepsin_Guan_2m_B	TCE CE10 WT Alone	2	1.1926	0.0242	654.833	0		240	1.2194	1.2082	1.1489	1.2274				20190222_CE10_WT_3mgmL_Pepsin_Guan_2m_B	TCE CE10 WT Alone	2	5.2887	0.708	1416.85	0		60	5.1997	5.1154	5.3942	5.402
20190222_CE10_WT_3mgmL_Pepsin_Guan_10m_A	TCE CE10 WT Alone	10	1.2039	0.0242	654.844	0										20190222_CE10_WT_3mgmL_Pepsin_Guan_10m_A	TCE CE10 WT Alone	10	5.138	0.7637	1416.7	0		240	5.1792	5.2398	5.3014			5.5484
20190222_CE10_WT_3mgmL_Pepsin_Guan_10m_B	TCE CE10 WT Alone	10	1.1776	0.0242	654.818	0										20190222_CE10_WT_3mgmL_Pepsin_Guan_10m_B	TCE CE10 WT Alone	10	5.1458	0.6886	1416.71	0
20190222_CE10_WT_3mgmL_Pepsin_Guan_60m_A	TCE CE10 WT Alone	60	1.1983	0.0242	654.839	0										20190222_CE10_WT_3mgmL_Pepsin_Guan_60m_A	TCE CE10 WT Alone	60	5.1997	0.7119	1416.77	0
20190222_CE10_WT_3mgmL_Pepsin_Guan_60m_B	TCE CE10 WT Alone	60	1.1892	0.0242	654.829	0										20190222_CE10_WT_3mgmL_Pepsin_Guan_60m_B	TCE CE10 WT Alone	60	5.1154	0.7386	1416.68	0
20190222_CE10_WT_3mgmL_Pepsin_Guan_240m_A	TCE CE10 WT Alone	240	1.2194	0.0242	654.86	0										20190222_CE10_WT_3mgmL_Pepsin_Guan_240m_A	TCE CE10 WT Alone	240	5.1792	0.6892	1416.75	0
20190222_CE10_WT_3mgmL_Pepsin_Guan_240m_B	TCE CE10 WT Alone	240	1.2082	0.0242	654.848	0										20190222_CE10_WT_3mgmL_Pepsin_Guan_240m_B	TCE CE10 WT Alone	240	5.2398	0.6974	1416.81	0
20190222_CE10_7MUT_3mgmL_Pepsin_Guan_10s_A	TCR CE10 7MUT Alone	0.166	0.4823	0	654.113	0										20190222_CE10_7MUT_3mgmL_Pepsin_Guan_10s_A	TCR CE10 7MUT Alone	0.166	5.3029	0.3177	1428.67	0
20190222_CE10_7MUT_3mgmL_Pepsin_Guan_10s_B	TCR CE10 7MUT Alone	0.166	0.4824	0	654.113	0										20190222_CE10_7MUT_3mgmL_Pepsin_Guan_10s_B	TCR CE10 7MUT Alone	0.166	5.3992	0.3168	1428.77	0
20190222_CE10_7MUT_3mgmL_Pepsin_Guan_30s_A	TCR CE10 7MUT Alone	0.5	0.5559	0	654.186	0										20190222_CE10_7MUT_3mgmL_Pepsin_Guan_30s_A	TCR CE10 7MUT Alone	0.5	5.4164	0.3295	1428.78	0
20190222_CE10_7MUT_3mgmL_Pepsin_Guan_30s_B	TCR CE10 7MUT Alone	0.5	0.5375	0	654.168	0										20190222_CE10_7MUT_3mgmL_Pepsin_Guan_30s_B	TCR CE10 7MUT Alone	0.5	5.3399	0.3109	1428.71	0
20190222_CE10_7MUT_3mgmL_Pepsin_Guan_2m_A	TCR CE10 7MUT Alone	2	0.8414	0	654.472	0										20190222_CE10_7MUT_3mgmL_Pepsin_Guan_2m_A	TCR CE10 7MUT Alone	2	5.3394	0.3029	1428.71	0
20190222_CE10_7MUT_3mgmL_Pepsin_Guan_2m_B	TCR CE10 7MUT Alone	2	0.8138	0	654.444	0										20190222_CE10_7MUT_3mgmL_Pepsin_Guan_2m_B	TCR CE10 7MUT Alone	2	5.2822	0.3009	1428.65	0
20190222_CE10_7MUT_3mgmL_Pepsin_Guan_10m_A	TCR CE10 7MUT Alone	10	1.0802	0	654.711	0										20190222_CE10_7MUT_3mgmL_Pepsin_Guan_10m_A	TCR CE10 7MUT Alone	10	5.3341	0.3189	1428.7	0
20190222_CE10_7MUT_3mgmL_Pepsin_Guan_10m_B	TCR CE10 7MUT Alone	10	1.0526	0	654.683	0										20190222_CE10_7MUT_3mgmL_Pepsin_Guan_10m_B	TCR CE10 7MUT Alone	10	5.2781	0.2918	1428.64	0
20190222_CE10_7MUT_3mgmL_Pepsin_Guan_60m_A	TCR CE10 7MUT Alone	60	1.2985	0	654.929	0										20190222_CE10_7MUT_3mgmL_Pepsin_Guan_60m_A	TCR CE10 7MUT Alone	60	5.3942	0.3138	1428.76	0
20190222_CE10_7MUT_3mgmL_Pepsin_Guan_60m_B	TCR CE10 7MUT Alone	60	1.232	0	654.862	0										20190222_CE10_7MUT_3mgmL_Pepsin_Guan_60m_B	TCR CE10 7MUT Alone	60	5.402	0.3239	1428.77	0
20190222_CE10_7MUT_3mgmL_Pepsin_Guan_240m_A	TCR CE10 7MUT Alone	240	1.1489	0	654.779	0										20190222_CE10_7MUT_3mgmL_Pepsin_Guan_240m_A	TCR CE10 7MUT Alone	240	5.3014	0.3206	1428.67	0
20190222_CE10_7MUT_3mgmL_Pepsin_Guan_240m_B	TCR CE10 7MUT Alone	240	1.2274	0	654.858	0										20190222_CE10_7MUT_3mgmL_Pepsin_Guan_240m_B	TCR CE10 7MUT Alone	240	5.5484	0.3317	1428.91	0
FKSNSA	State	Exposure	Uptake (avg)														State	Exposure	Uptake (avg)
	TCE CE10 WT Alone	0.166	1.0122													DSQINVSQSKDSD	TCE CE10 WT Alone	0.166	5.2111
	TCE CE10 WT Alone	0.5	1.046														TCE CE10 WT Alone	0.5	5.2175
	TCE CE10 WT Alone	2	1.176														TCE CE10 WT Alone	2	5.2152
	TCE CE10 WT Alone	10	1.202														TCE CE10 WT Alone	10	5.1419
	TCE CE10 WT Alone	60	1.2063														TCE CE10 WT Alone	60	5.1586
	TCE CE10 WT Alone	240	1.2238														TCE CE10 WT Alone	240	5.2115
	TCR CE10 7MUT Alone	0.166	0.4869														TCR CE10 7MUT Alone	0.166	5.3527
	TCR CE10 7MUT Alone	0.5	0.5462														TCR CE10 7MUT Alone	0.5	5.3804
	TCR CE10 7MUT Alone	2	0.8325														TCR CE10 7MUT Alone	2	5.311
	TCR CE10 7MUT Alone	10	1.077														TCR CE10 7MUT Alone	10	5.3072
	TCR CE10 7MUT Alone	60	1.2668														TCR CE10 7MUT Alone	60	5.3978
	TCR CE10 7MUT Alone	240	1.1976														TCR CE10 7MUT Alone	240	5.4437

## Sheet: Fig4f
#"+ESI EIC(868.4887) Scan Frag=250.0V 31631s1_DGMix_digest.d "							#"+ESI EIC(868.4873) Scan Frag=250.0V 31631s2_DGMix_digest.d "
#Point	X(Minutes)	Y(Counts)	Wild-Type CE10 TCR (w/CaCb Disulfide)				#Point	X(Minutes)	Y(Counts)	7Mutant CE10 TCR (w/CaCb Disulfide)
0	0.06	0.00067266					0	0.052	0.000431901
1	0.076	0.000717504					1	0.069	0.00052188
2	0.093	0.000493284					2	0.085	0.000287934
3	0.11	0.000762348					3	0.102	0.000125971
4	0.126	0.000313908					4	0.118	0.000161963
5	0.143	0.000717504					5	0.135	0.000467892
6	0.159	0.00116594					6	0.152	0.000233946
7	0.176	0.000493284					7	0.168	0.000395909
8	0.192	0.000762348					8	0.185	0.000251942
9	0.209	0.00089688					9	0.201	0.000485888
10	0.226	0.00116594					10	0.218	0.000359917
11	0.242	0.000852036					11	0.234	0.000863801
12	0.259	0.000717504					12	0.251	0.000323926
13	0.275	0.000941724					13	0.268	0.000269938
14	0.292	0.000986568					14	0.284	0.000287934
15	0.308	0.000941724					15	0.301	0.000161963
16	0.325	0.00067266					16	0.317	0.000377913
17	0.341	0.00103141					17	0.334	0.000341921
18	0.358	0.000538128					18	0.35	0.000233946
19	0.375	0.000807192					19	0.367	0.00021595
20	0.391	0.000852036					20	0.383	0.000485888
21	0.408	0.000493284					21	0.4	0.000287934
22	0.424	0.00044844					22	0.417	0.000323926
23	0.441	0.000403596					23	0.433	0.000323926
24	0.457	0.0011211					24	0.45	0.000377913
25	0.474	0.000717504					25	0.466	0.000395909
26	0.491	0.00044844					26	0.483	0.000899793
27	0.507	0.00125563					27	0.499	0.000251942
28	0.524	0.0011211					28	0.516	0.000503884
29	0.54	0.000403596					29	0.533	0.00030593
30	0.557	0.00044844					30	0.549	0.000179959
31	0.573	0.000762348					31	0.566	0.000467892
32	0.59	0.000717504					32	0.582	0.000377913
33	0.606	0.000403596					33	0.599	0.000269938
34	0.623	0.00116594					34	0.615	0.000125971
35	0.64	0.000627816					35	0.632	0.000269938
36	0.656	0.000403596					36	0.649	0.000197954
37	0.673	0.000493284					37	0.665	0.000485888
38	0.689	0.000807192					38	0.682	0.000341921
39	0.706	0.000538128					39	0.698	0.000395909
40	0.722	0.000582972					40	0.715	0.000197954
41	0.739	0.00103141					41	0.731	0.000269938
42	0.756	0.00044844					42	0.748	0.00021595
43	0.772	0.000358752					43	0.764	0.000287934
44	0.789	0.000493284					44	0.781	0.000395909
45	0.805	0.00044844					45	0.798	0.00021595
46	0.822	0.00089688					46	0.814	0.000341921
47	0.838	0.000852036					47	0.831	0.000107975
48	0.855	0.000269064					48	0.847	0.000539876
49	0.872	0.00067266					49	0.864	0.000233946
50	0.888	0.000358752					50	0.88	0.000449897
51	0.905	0.00107626					51	0.897	0.000251942
52	0.921	0.000403596					52	0.914	0.000287934
53	0.938	0.000807192					53	0.93	0.000143967
54	0.954	0.00044844					54	0.947	0.000395909
55	0.971	0.00044844					55	0.963	0.000413905
56	0.987	0.000403596					56	0.98	0.000503884
57	1.004	0.000538128					57	0.996	0.000503884
58	1.021	0.00067266					58	1.013	0.000395909
59	1.037	0.00067266					59	1.029	0.000251942
60	1.054	0.000269064					60	1.046	0.000377913
61	1.07	0.000762348					61	1.063	0.000377913
62	1.087	0.000717504					62	1.079	0.000323926
63	1.103	0.00089688					63	1.096	0.000377913
64	1.12	0.00116594					64	1.112	0.000197954
65	1.137	0.00237673					65	1.129	0.000233946
66	1.153	0.000269064					66	1.145	0.000359917
67	1.17	0.0011211					67	1.162	0.000107975
68	1.186	0.000493284					68	1.179	0.000341921
69	1.203	0.0011211					69	1.195	0.000431901
70	1.219	0.000269064					70	1.212	0.000341921
71	1.236	0.00107626					71	1.228	0.000377913
72	1.252	0.00089688					72	1.245	0.000323926
73	1.269	0.000493284					73	1.261	0.000233946
74	1.286	0.000269064					74	1.278	0.00030593
75	1.302	0.00125563					75	1.295	0.000323926
76	1.319	0.00067266					76	1.311	0.000197954
77	1.335	0.000852036					77	1.328	0.000323926
78	1.352	0.00147985					78	1.344	0.000323926
79	1.368	0.000538128					79	1.361	0.000233946
80	1.385	0.000627816					80	1.377	5.39876e-05
81	1.402	0.00363236					81	1.394	0.000341921
82	1.418	0.000358752					82	1.41	0.000359917
83	1.435	0.000538128					83	1.427	0.000287934
84	1.451	0.00022422					84	1.444	0.000251942
85	1.468	0.00089688					85	1.46	0.000359917
86	1.484	0.0011211					86	1.477	0.00021595
87	1.501	0.000538128					87	1.493	0.000197954
88	1.517	0.00372205					88	1.51	0.000233946
89	1.534	0.00107626					89	1.526	0.000323926
90	1.551	0.00067266					90	1.543	0.000251942
91	1.567	0.000717504					91	1.56	0.00030593
92	1.584	0.000313908					92	1.576	0.000503884
93	1.6	0.000807192					93	1.593	0.000287934
94	1.617	0.000269064					94	1.609	0.000395909
95	1.633	0.000852036					95	1.626	0.000341921
96	1.65	0.000941724					96	1.642	0.000287934
97	1.667	0.0011211					97	1.659	0.000251942
98	1.683	0.00107626					98	1.675	0.000143967
99	1.7	0.000538128					99	1.692	0.000233946
100	1.716	0.00089688					100	1.709	0.000233946
101	1.733	0.00103141					101	1.725	0.00021595
102	1.749	0.000941724					102	1.742	0.000341921
103	1.766	4.4844e-05					103	1.758	0.000287934
104	1.782	0.000807192					104	1.775	0.000359917
105	1.799	0.00089688					105	1.791	0.00030593
106	1.816	0.000313908					106	1.808	0.000341921
107	1.832	0.00044844					107	1.825	0.000485888
108	1.849	0					108	1.841	0.000359917
109	1.865	0.00067266					109	1.858	0.00021595
110	1.882	0.00044844					110	1.874	0.000557872
111	1.898	0.00044844					111	1.891	0
112	1.915	0.00143501					112	1.907	0.000251942
113	1.932	0.000582972					113	1.924	8.99793e-05
114	1.948	0.000717504					114	1.94	0.000287934
115	1.965	0.000717504					115	1.957	8.99793e-05
116	1.981	0.00067266					116	1.974	0.000341921
117	1.998	0.000538128					117	1.99	0.000359917
118	2.014	0.00139016					118	2.007	3.59917e-05
119	2.031	0.00116594					119	2.023	0.000341921
120	2.064	0.000313908					120	2.056	0.000179959
121	2.081	0.00107626					121	2.073	0.000341921
122	2.097	0.0515257					122	2.09	0.00376114
123	2.114	0.246149					123	2.106	0.0307189
124	2.13	0.160811					124	2.123	0.0236286
125	2.147	0.158927					125	2.139	0.0248343
126	2.163	0.184219					126	2.156	0.0114274
127	2.18	0.16534					127	2.172	0.0293513
128	2.196	0.122334					128	2.189	0.0236106
129	2.213	0.139285					129	2.205	0.0233586
130	2.23	0.0860556					130	2.222	0.0221529
131	2.246	0.113635					131	2.238	0.0258601
132	2.263	0.0870422					132	2.255	0.026166
133	2.279	0.0496871					133	2.272	0.0210372
134	2.296	0.0918405					134	2.288	0.0429741
135	2.312	0.0847103					135	2.305	0.0240965
136	2.329	0.0932755					136	2.321	0.0380253
137	2.345	0.0767281					137	2.338	0.0278756
138	2.362	0.0712123					138	2.354	0.0233046
139	2.379	0.118747					139	2.371	0.0234126
140	2.395	0.0989259					140	2.387	0.0192376
141	2.412	0.0873113					141	2.404	0.030629
142	2.428	0.143904					142	2.421	0.0220809
143	2.445	0.103276					143	2.437	0.012867
144	2.461	0.158344					144	2.454	0.0147746
145	2.478	0.174353					145	2.47	0.0198314
146	2.494	0.105922					146	2.487	0.00343721
147	2.511	0.20561					147	2.503	0.00561471
148	2.527	0.174488					148	2.52	0.0212711
149	2.544	0.143904					149	2.536	0.0184638
150	2.561	0.216103					150	2.553	0.0210372
151	2.577	0.284715					151	2.569	0.0397709
152	2.594	0.30467					152	2.586	0.0415704
153	2.61	0.233189					153	2.603	0.0704358
154	2.627	0.226103					154	2.619	0.0602861
155	2.643	0.164443					155	2.636	0.0626616
156	2.66	0.181663					156	2.652	0.039159
157	2.676	0.168793					157	2.669	0.043622
158	2.693	0.148837					158	2.685	0.0297652
159	2.71	0.208614					159	2.702	0.0400768
160	2.726	0.232651					160	2.718	0.0524219
161	2.743	0.126819					161	2.735	0.0549414
162	2.759	0.178389					162	2.752	0.065433
163	2.776	0.197807					163	2.768	0.0505684
164	2.792	0.277001					164	2.785	0.0855163
165	2.809	0.263593					165	2.801	0.0497226
166	2.825	0.233951					166	2.818	0.00757626
167	2.842	0.22866					167	2.834	0.0104016
168	2.858	0.205116					168	2.851	0.00871
169	2.875	0.170766					169	2.867	0.013047
170	2.892	0.0883427					170	2.884	0.0052368
171	2.908	0.0393282					171	2.9	0.00487688
172	2.925	0.0148882					172	2.917	0.00897994
173	2.941	0.0186999					173	2.934	0.00847605
174	2.958	0.0137223					174	2.95	0.00232147
175	2.974	0.00614363					175	2.967	0.00514682
176	2.991	0.0158299					176	2.983	0.00487688
177	3.007	0.0108074					177	3	0.00466093
178	3.024	0.00569519					178	3.016	0.00620857
179	3.041	0.00986568					179	3.033	0.0013137
180	3.057	0.00219736					180	3.049	0.0030413
181	3.074	0.00349783					181	3.066	0.00718035
182	3.09	0.00385658					182	3.083	0.00188957
183	3.107	0.0186551					183	3.099	0.00284335
184	3.123	0.00511222					184	3.116	0.00813413
185	3.14	0.00322877					185	3.132	0.00250142
186	3.156	0.00578488					186	3.149	0.00188957
187	3.173	0.0284311					187	3.165	0.0030413
188	3.189	0.00834098					188	3.182	0.00226748
189	3.206	0.00865489					189	3.198	0.000953781
190	3.223	0.00820645					190	3.215	0.00298731
191	3.239	0.00515706					191	3.231	0.00163762
192	3.256	0.00964146					192	3.248	0.000395909
193	3.272	0.00385658					193	3.265	0.00377913
194	3.289	0.00340814					194	3.281	0.00170961
195	3.305	0.0151124					195	3.298	0.00230347
196	3.322	0.0033633					196	3.314	0.00214151
197	3.338	0.0125115					197	3.331	0.00287934
198	3.355	0.00394627					198	3.347	0.00244744
199	3.372	0.0117043					199	3.364	0.000503884
200	3.388	0.00533644					200	3.38	0.000269938
201	3.405	0.00291486					201	3.397	0.00073783
202	3.421	0.00726473					202	3.414	0.00678444
203	3.438	0.0124218					203	3.43	0.000683843
204	3.454	0.00322877					204	3.447	0.00118773
205	3.471	0.00107626					205	3.463	0.00336523
206	3.487	0.00367721					206	3.48	0.000359917
207	3.504	0.00201798					207	3.496	0.00745029
208	3.52	0.00650238					208	3.513	0.00183558
209	3.537	0.00802708					209	3.529	0.000809814
210	3.554	0.00910333					210	3.546	0.000269938
211	3.57	0.00107626					211	3.562	0.00878198
212	3.587	0.0197314					212	3.579	0.000917789
213	3.603	0.00273548					213	3.596	0.000593863
214	3.62	0.00582972					214	3.612	0.000593863
215	3.636	0.00645754					215	3.629	0.00406706
216	3.653	0.0149331					216	3.645	0.00329324
217	3.669	0.00538128					217	3.662	0.00662248
218	3.686	0.02444					218	3.678	0.000935785
219	3.703	0.0089688					219	3.695	0.000845806
220	3.719	0.0241709					220	3.711	0.00307729
221	3.736	0.010628					221	3.728	0.0017456
222	3.752	0.0227807					222	3.745	0.00307729
223	3.769	0.00753379					223	3.761	0.00313128
224	3.785	0.0130048					224	3.778	0.0073783
225	3.802	0.00605394					225	3.794	0.00255541
226	3.818	0.0071302					226	3.811	0.00030593
227	3.835	0.00551581					227	3.827	0.00158364
228	3.851	0.00219736					228	3.844	0.00372514
229	3.868	0.00434987					229	3.86	0.00111574
230	3.885	0.00874458					230	3.877	0.00197954
231	3.901	0.0108074					231	3.893	0.00156564
232	3.918	0.0060091					232	3.91	0.00052188
233	3.934	0.00443956					233	3.927	0.000107975
234	3.951	0.00928271					234	3.943	0.00176359
235	3.967	0.00708535					235	3.96	0.00397709
236	3.984	0.00878942					236	3.976	0.00192556
237	4	0.00233189					237	3.993	0.00835008
238	4.017	0.00789254					238	4.009	0.00446297
239	4.034	0.00726473					239	4.026	0.00878198
240	4.05	0.00331846					240	4.042	0.00602861
241	4.067	0.0134532					241	4.059	0.00406706
242	4.083	0.00103141					242	4.076	0.00525479
243	4.1	0.00659207					243	4.092	0.00750427
244	4.116	0.00134532					244	4.109	0.00316727
245	4.133	0.00188345					245	4.125	0.00464293
246	4.149	0.00385658					246	4.142	0.00293333
247	4.166	0.0270409					247	4.158	0.00311328
248	4.182	0.00349783					248	4.175	0.00419304
249	4.199	0.00349783					249	4.191	0.00325725
250	4.216	0.0150676					250	4.208	0.00736031
251	4.232	0.00228704					251	4.224	0.00343721
252	4.249	0.02731					252	4.241	0.00278936
253	4.265	0.00699566					253	4.258	0.00613659
254	4.282	0.00708535					254	4.274	0.00248343
255	4.298	0.0130496					255	4.291	0.00151165
256	4.315	0.0240812					256	4.307	0.000917789
257	4.331	0.0123769					257	4.324	0.00534477
258	4.348	0.0168613					258	4.34	0.00835008
259	4.365	0.0262786					259	4.357	0.00469692
260	4.381	0.00574003					260	4.373	0.00187157
261	4.398	0.0256956					261	4.39	0.00665847
262	4.414	0.0145295					262	4.407	0.000845806
263	4.431	0.00282517					263	4.423	0.00161963
264	4.447	0.0285208					264	4.44	0.00874599
265	4.464	0.0235879					265	4.456	0.00367116
266	4.48	0.0268167					266	4.473	0.00190756
267	4.497	0.0146191					267	4.489	0.00163762
268	4.513	0.0108522					268	4.506	0.00250142
269	4.53	0.0166371					269	4.522	0.00334723
270	4.547	0.0216596					270	4.539	0.00352719
271	4.563	0.0352922					271	4.555	0.00291533
272	4.58	0.0124218					272	4.572	0.0117513
273	4.596	0.0391937					273	4.589	0.0103656
274	4.613	0.0354716					274	4.605	0.00723434
275	4.629	0.050315					275	4.622	0.00167362
276	4.646	0.0355613					276	4.638	0.00228547
277	4.662	0.051167					277	4.655	0.00559671
278	4.679	0.0173098					278	4.671	0.00437299
279	4.696	0.0435884					279	4.688	0.00163762
280	4.712	0.0216148					280	4.704	0.00289733
281	4.729	0.0113904					281	4.721	0.00881797
282	4.745	0.0180273					282	4.738	0.00770223
283	4.762	0.0308527					283	4.754	0.00493087
284	4.778	0.0210767					284	4.771	0.00100777
285	4.795	0.0182963					285	4.787	0.00323926
286	4.811	0.0149779					286	4.804	0.0116613
287	4.828	0.0408529					287	4.82	0.0060826
288	4.844	0.0268616					288	4.837	0.0192556
289	4.861	0.0130496					289	4.853	0.0142887
290	4.878	0.0219287					290	4.87	0.00430101
291	4.894	0.0177582					291	4.886	0.00208752
292	4.911	0.0300006					292	4.903	0.00743229
293	4.927	0.0433641					293	4.92	0.0141807
294	4.944	0.019821					294	4.936	0.0109415
295	4.96	0.0306284					295	4.953	0.0101137
296	4.977	0.0262337					296	4.969	0.013119
297	4.993	0.0319289					297	4.986	0.00701839
298	5.01	0.0366824					298	5.002	0.00629855
299	5.027	0.0402251					299	5.019	0.00246543
300	5.043	0.0371308					300	5.035	0.00246543
301	5.06	0.0459651					301	5.052	0.00619058
302	5.076	0.0282069					302	5.069	0.0138748
303	5.093	0.0362788					303	5.085	0.0116793
304	5.109	0.0286105					304	5.102	0.00127771
305	5.126	0.0220184					305	5.118	0.00181758
306	5.142	0.0145295					306	5.135	0.000881797
307	5.159	0.025292					307	5.151	0.00336523
308	5.175	0.0110316					308	5.168	0.00356318
309	5.192	0.0256956					309	5.184	0.00277136
310	5.209	0.0269512					310	5.201	0.00314928
311	5.225	0.029597					311	5.217	0.00385111
312	5.242	0.0141707					312	5.234	0.00318527
313	5.258	0.00825129					313	5.251	0.0120932
314	5.275	0.0143949					314	5.267	0.0115713
315	5.291	0.00591941					315	5.284	0.0073963
316	5.308	0.0137223					316	5.3	0.0127051
317	5.324	0.0269512					317	5.317	0.0148646
318	5.341	0.0464584					318	5.333	0.00946582
319	5.358	0.0415255					319	5.35	0.0200114
320	5.374	0.0341711					320	5.366	0.034732
321	5.391	0.0287002					321	5.383	0.0161603
322	5.407	0.0332294					322	5.4	0.0209292
323	5.424	0.0297764					323	5.416	0.0166462
324	5.44	0.0305836					324	5.433	0.0115893
325	5.457	0.0159196					325	5.449	0.0148466
326	5.473	0.0282517					326	5.466	0.0134609
327	5.49	0.0510325					327	5.482	0.0176179
328	5.506	0.028745					328	5.499	0.0082781
329	5.523	0.0496871					329	5.515	0.00689242
330	5.54	0.0499562					330	5.532	0.0146666
331	5.556	0.0474001					331	5.548	0.0180139
332	5.573	0.0438126					332	5.565	0.0233586
333	5.589	0.0536783					333	5.582	0.0165382
334	5.606	0.0521087					334	5.598	0.0152425
335	5.622	0.0386107					335	5.615	0.0366216
336	5.639	0.0567277					336	5.631	0.0186617
337	5.655	0.0608533					337	5.648	0.0160883
338	5.672	0.0169959					338	5.664	0.0246183
339	5.689	0.0392385					339	5.681	0.0267958
340	5.705	0.0616156					340	5.697	0.0201734
341	5.722	0.0401354					341	5.714	0.0200654
342	5.738	0.047714					342	5.731	0.0339222
343	5.755	0.101706					343	5.747	0.0230707
344	5.771	0.125518					344	5.764	0.0447917
345	5.788	0.165295					345	5.78	0.0460514
346	5.804	0.216821					346	5.797	0.0271018
347	5.821	0.218345					347	5.813	0.0551033
348	5.837	0.19848					348	5.83	0.0369455
349	5.854	0.183322					349	5.846	0.0613479
350	5.871	0.210229					350	5.863	0.0655949
351	5.887	0.223413					351	5.879	0.047905
352	5.904	0.151035					352	5.896	0.0490567
353	5.92	0.096011					353	5.913	0.0476171
354	5.937	0.0978048					354	5.929	0.0344441
355	5.953	0.0978048					355	5.946	0.039267
356	5.97	0.100989					356	5.962	0.0465553
357	5.986	0.114218					357	5.979	0.021739
358	6.003	0.16534					358	5.995	0.0370895
359	6.02	0.139465					359	6.012	0.0251582
360	6.036	0.131662					360	6.028	0.0405087
361	6.053	0.105339					361	6.045	0.0192556
362	6.069	0.125204					362	6.062	0.0315827
363	6.086	0.0727818					363	6.078	0.0300891
364	6.102	0.14655					364	6.095	0.0255181
365	6.119	0.0939482					365	6.111	0.0200834
366	6.135	0.15238					366	6.128	0.0498125
367	6.152	0.180228					367	6.144	0.0553733
368	6.168	0.230408					368	6.161	0.0483729
369	6.185	0.173995					369	6.177	0.047887
370	6.202	0.152739					370	6.194	0.0298911
371	6.218	0.151483					371	6.211	0.0504064
372	6.235	0.198704					372	6.227	0.0342101
373	6.251	0.291486					373	6.244	0.026022
374	6.268	0.50158					374	6.26	0.0381512
375	6.284	0.445525					375	6.277	0.0249243
376	6.301	0.397363					376	6.293	0.0357578
377	6.317	0.423641					377	6.31	0.0143967
378	6.334	0.311172					378	6.326	0.0337242
379	6.351	0.273638					379	6.343	0.0416244
380	6.367	0.208435					380	6.359	0.0547974
381	6.384	0.210049					381	6.376	0.0613119
382	6.4	0.207986					382	6.393	0.069446
383	6.417	0.242471					383	6.409	0.0801356
384	6.433	0.203995					384	6.426	0.0685462
385	6.45	0.18534					385	6.442	0.10452
386	6.466	0.142828					386	6.459	0.115839
387	6.483	0.134891					387	6.475	0.0603941
388	6.499	0.0696876					388	6.492	0.0583786
389	6.516	0.0869973					389	6.508	0.056435
390	6.533	0.132873					390	6.525	0.0463933
391	6.549	0.188569					391	6.542	0.0665307
392	6.566	0.230857					392	6.558	0.0645512
393	6.582	0.149241					393	6.575	0.0822411
394	6.599	0.217807					394	6.591	0.0964758
395	6.615	0.19682					395	6.608	0.0809094
396	6.632	0.210049					396	6.624	0.0950361
397	6.648	0.222023					397	6.641	0.0768243
398	6.665	0.193905					398	6.657	0.0748268
399	6.682	0.138299					399	6.674	0.0833568
400	6.698	0.163232					400	6.69	0.0975016
401	6.715	0.14525					401	6.707	0.091167
402	6.731	0.118388					402	6.724	0.0981674
403	6.748	0.161438					403	6.74	0.0933085
404	6.764	0.167986					404	6.757	0.0979335
405	6.781	0.155295					405	6.773	0.0938484
406	6.797	0.178883					406	6.79	0.073747
407	6.814	0.121617					407	6.806	0.1135
408	6.831	0.147223					408	6.823	0.0744309
409	6.847	0.0864144					409	6.839	0.091527
410	6.864	0.123994					410	6.856	0.0620497
411	6.88	0.0654274					411	6.873	0.0861462
412	6.897	0.0578039					412	6.889	0.0664047
413	6.913	0.045427					413	6.906	0.0587025
414	6.93	0.14072					414	6.922	0.0535737
415	6.946	0.101213					415	6.939	0.0329864
416	6.963	0.0954729					416	6.955	0.0405807
417	6.979	0.169869					417	6.972	0.0516661
418	6.996	0.141931					418	6.988	0.0779221
419	7.013	0.127312					419	7.005	0.103134
420	7.029	0.101975					420	7.021	0.123938
421	7.046	0.0657413					421	7.038	0.14762
422	7.062	0.0763245					422	7.055	0.150463
423	7.079	0.0440816					423	7.071	0.196173
424	7.095	0.0754724					424	7.088	0.228961
425	7.112	0.0796878					425	7.104	0.197469
426	7.128	0.0815712					426	7.121	0.14107
427	7.145	0.0746204					427	7.137	0.156834
428	7.162	0.131124					428	7.154	0.111664
429	7.178	0.171259					429	7.17	0.135383
430	7.195	0.203771					430	7.187	0.103134
431	7.211	0.278616					431	7.204	0.0991932
432	7.228	0.199645					432	7.22	0.0705798
433	7.244	0.218749					433	7.237	0.128922
434	7.261	0.184712					434	7.253	0.030377
435	7.277	0.0765487					435	7.27	0.0684563
436	7.294	0.0883875					436	7.286	0.0251582
437	7.31	0.0662794					437	7.303	0.052062
438	7.327	0.0739029					438	7.319	0.0111574
439	7.344	0.0800017					439	7.336	0.0282355
440	7.36	0.0541715					440	7.352	0.01751
441	7.377	0.0721988					441	7.369	0.0198494
442	7.393	0.102917					442	7.386	0.0252482
443	7.41	0.0556066					443	7.402	0.0207312
444	7.426	0.0926925					444	7.419	0.0269758
445	7.443	0.0760554					445	7.435	0.0209652
446	7.459	0.0595528					446	7.452	0.0170241
447	7.476	0.0851587					447	7.468	0.0409586
448	7.493	0.0831856					448	7.485	0.0256981
449	7.509	0.116056					449	7.501	0.0446297
450	7.526	0.112334					450	7.518	0.0543835
451	7.542	0.109105					451	7.535	0.0632735
452	7.559	0.0933204					452	7.551	0.0552653
453	7.575	0.0487006					453	7.568	0.0611319
454	7.592	0.113231					454	7.584	0.0366756
455	7.608	0.0715262					455	7.601	0.0422543
456	7.625	0.0792842					456	7.617	0.0192556
457	7.641	0.0809883					457	7.634	0.0314928
458	7.658	0.096011					458	7.65	0.0205153
459	7.675	0.0852933					459	7.667	0.0240065
460	7.691	0.0525572					460	7.683	0.0338682
461	7.708	0.0817954					461	7.7	0.0210912
462	7.724	0.0799568					462	7.717	0.0317447
463	7.741	0.0660104					463	7.733	0.0330764
464	7.757	0.115832					464	7.75	0.0279836
465	7.774	0.129285					465	7.766	0.0330764
466	7.79	0.0815712					466	7.783	0.0198854
467	7.807	0.104576					467	7.799	0.0274617
468	7.824	0.0697324					468	7.816	0.0187157
469	7.84	0.0594631					469	7.832	0.0280016
470	7.857	0.0546648					470	7.849	0.0189496
471	7.873	0.0306733					471	7.866	0.0181218
472	7.89	0.0414807					472	7.882	0.0179419
473	7.906	0.0665036					473	7.899	0.0111214
474	7.923	0.0556962					474	7.915	0.0206772
475	7.939	0.0697324					475	7.932	0.0231067
476	7.956	0.0687458					476	7.948	0.00628056
477	7.972	0.0452027					477	7.965	0.0105816
478	7.989	0.0459203					478	7.981	0.0240065
479	8.006	0.0394627					479	7.998	0.0191476
480	8.022	0.0478037					480	8.014	0.0113554
481	8.039	0.0271306					481	8.031	0.0107255
482	8.055	0.0545303					482	8.048	0.0159623
483	8.072	0.0208076					483	8.064	0.0144327
484	8.088	0.0419291					484	8.081	0.0202453
485	8.105	0.0530504					485	8.097	0.0111214
486	8.121	0.0547994					486	8.114	0.0237905
487	8.138	0.0745756					487	8.13	0.0166462
488	8.155	0.025292					488	8.147	0.0164842
489	8.171	0.022422					489	8.163	0.0156384
490	8.188	0.0366824					490	8.18	0.0048049
491	8.204	0.0548442					491	8.197	0.0225668
492	8.221	0.0642166					492	8.213	0.0134429
493	8.237	0.0624228					493	8.23	0.0176359
494	8.254	0.0324671					494	8.246	0.0160523
495	8.27	0.0843067					495	8.263	0.0178519
496	8.287	0.0812573					496	8.279	0.0339402
497	8.303	0.0895535					497	8.296	0.021703
498	8.32	0.0729163					498	8.312	0.0181038
499	8.337	0.0783873					499	8.329	0.0185897
500	8.353	0.0916611					500	8.345	0.0123812
501	8.37	0.0585663					501	8.362	0.0282535
502	8.386	0.0509428					502	8.379	0.00626256
503	8.403	0.0542612					503	8.395	0.021829
504	8.419	0.0340814					504	8.412	0.0238625
505	8.436	0.0414359					505	8.428	0.0102216
506	8.452	0.043992					506	8.445	0.0242404
507	8.469	0.0551133					507	8.461	0.0273177
508	8.486	0.0713468					508	8.478	0.0359017
509	8.502	0.11942					509	8.494	0.108497
510	8.519	0.182336					510	8.511	0.18309
511	8.535	0.286822					511	8.528	0.196155
512	8.552	0.274221					512	8.544	0.247803
513	8.568	0.259871					513	8.561	0.197936
514	8.585	0.192874					514	8.577	0.141286
515	8.601	0.167537					515	8.594	0.119151
516	8.618	0.0907642					516	8.61	0.061078
517	8.634	0.0856072					517	8.627	0.052008
518	8.651	0.0798672					518	8.643	0.0416064
519	8.668	0.0378932					519	8.66	0.0288114
520	8.684	0.0567725					520	8.676	0.0265799
521	8.701	0.0504046					521	8.693	0.0196695
522	8.717	0.0443507					522	8.71	0.0222069
523	8.734	0.0386555					523	8.726	0.0197954
524	8.75	0.0358752					524	8.743	0.0156744
525	8.767	0.0409426					525	8.759	0.00712636
526	8.783	0.0376241					526	8.776	0.0152605
527	8.8	0.0463238					527	8.792	0.0191116
528	8.817	0.0626022					528	8.809	0.00745029
529	8.833	0.0561895					529	8.825	0.0294592
530	8.85	0.109778					530	8.842	0.0399688
531	8.866	0.0717504					531	8.859	0.10623
532	8.883	0.0871319					532	8.875	0.201608
533	8.899	0.0866386					533	8.892	0.201122
534	8.916	0.117536					534	8.908	0.203947
535	8.932	0.0872216					535	8.925	0.128185
536	8.949	0.0733648					536	8.941	0.105024
537	8.965	0.119061					537	8.958	0.0666747
538	8.982	0.0472207					538	8.974	0.0279656
539	8.999	0.0412116					539	8.991	0.0296572
540	9.015	0.0306733					540	9.007	0.0153865
541	9.032	0.0356061					541	9.024	0.0294592
542	9.048	0.0179376					542	9.041	0.0180139
543	9.065	0.0476243					543	9.057	0.0416244
544	9.081	0.0330052					544	9.074	0.0223509
545	9.098	0.0488351					545	9.09	0.0232686
546	9.114	0.0734096					546	9.107	0.052008
547	9.131	0.0638578					547	9.123	0.0413365
548	9.148	0.0801811					548	9.14	0.0342641
549	9.164	0.0794187					549	9.156	0.0422543
550	9.181	0.0654722					550	9.173	0.0228547
551	9.197	0.0817058					551	9.19	0.0320686
552	9.214	0.0360097					552	9.206	0.0208752
553	9.23	0.0392385					553	9.223	0.0399688
554	9.247	0.0711674					554	9.239	0.043478
555	9.263	0.135429					555	9.256	0.0307369
556	9.28	0.151618					556	9.272	0.0627696
557	9.296	0.310679					557	9.289	0.113356
558	9.313	0.588488					558	9.305	0.170385
559	9.33	0.724858					559	9.322	0.180534
560	9.346	0.849121					560	9.338	0.155988
561	9.363	0.669207					561	9.355	0.251798
562	9.379	0.697593					562	9.372	0.173012
563	9.396	0.543778					563	9.388	0.27755
564	9.412	0.412341					564	9.405	0.180804
565	9.429	0.350725					565	9.421	0.188831
566	9.445	0.533195					566	9.438	0.177403
567	9.462	0.677772					567	9.454	0.142581
568	9.479	0.868314					568	9.471	0.10263
569	9.495	0.778268					569	9.487	0.110837
570	9.512	0.554406					570	9.504	0.124081
571	9.528	0.417946					571	9.521	0.137614
572	9.545	0.327137					572	9.537	0.100309
573	9.561	0.17821					573	9.554	0.0524219
574	9.578	0.113007					574	9.57	0.0587025
575	9.594	0.101123					575	9.587	0.038961
576	9.611	0.1035					576	9.603	0.0401668
577	9.627	0.105473					577	9.62	0.0832309
578	9.644	0.0700015					578	9.636	0.0691401
579	9.661	0.0986119					579	9.653	0.0516481
580	9.677	0.0542164					580	9.669	0.0692661
581	9.694	0.10767					581	9.686	0.0758706
582	9.71	0.226462					582	9.703	0.0906272
583	9.727	0.322922					583	9.719	0.0877118
584	9.743	0.326464					584	9.736	0.103188
585	9.76	0.3679					585	9.752	0.146738
586	9.776	0.385569					586	9.769	0.140152
587	9.793	0.61943					587	9.785	0.152659
588	9.81	0.581447					588	9.802	0.143355
589	9.826	0.504002					589	9.818	0.111088
590	9.843	0.535796					590	9.835	0.103062
591	9.859	0.370815					591	9.852	0.0716235
592	9.876	0.263503					592	9.868	0.0589724
593	9.892	0.185564					593	9.885	0.0536997
594	9.909	0.128523					594	9.901	0.0644792
595	9.925	0.11359					595	9.918	0.0583966
596	9.942	0.0718401					596	9.934	0.0341022
597	9.958	0.0549339					597	9.951	0.0396449
598	9.975	0.056638					598	9.967	0.0257161
599	9.992	0.0651583					599	9.984	0.0301251
600	10.008	0.0592389					600	10	0.0297472
601	10.025	0.0656516					601	10.017	0.0640833
602	10.041	0.0498665					602	10.034	0.196677
603	10.058	0.0350232					603	10.05	0.341975
604	10.074	0.0916611					604	10.067	0.589616
605	10.091	0.0595977					605	10.083	0.616646
[truncated: 4,826 more rows]

## Sheet: Fig5b
NYESO1 TCRs (no designed mutations in Ca/Cb other than interface disuflide) with various mutations in Va or Vb	Translations of LIMS numbers into protein identity on Tab for Fig5d_e
[truncated: 130 more rows]

[truncated: 15 more sheets: Fig5c, Fig5d_e, Fig6b, Fig7a, Fig7b, Fig7c, FigS3b, FigS4b_624.38, FigS4b_Saos-2, FigS4c, alpha DNA seqs, beta DNA seqs, alpha AA seqs, beta AA seqs, TCR_CD3 BsAb DNA and AA Seqs]
